# Supplementary material for: Extracellular vesicles released from microglia after palmitate exposure impact brain function
Source: J Neuroinflammation. 2024 Jul 16;21:173. doi: 10.1186/s12974-024-03168-7 (PMC11253458; doi:10.1186/s12974-024-03168-7)
Supplement: Supplementary file 1 — Supplementary Material 1 [file 12974_2024_3168_MOESM1_ESM.csv]

name	ID	lps_vs_pa_p.val	lps_vs_veh_p.val	pa_vs_veh_p.val	lps_vs_pa_p.adj	lps_vs_veh_p.adj	pa_vs_veh_p.adj	lps_vs_pa_significant	lps_vs_veh_significant	pa_vs_veh_significant	significant	lps_vs_pa_ratio	lps_vs_veh_ratio	pa_vs_veh_ratio	lps_centered	pa_centered	veh_centered
Smn1	P97801	1.02E-06	0.678552597	1.27E-06	6.72E-13	0.985	6.82E-13	TRUE	FALSE	TRUE	TRUE	9.86	0.299	-9.56	3.39	-6.47	3.09
Apobr	Q8VBT6	2.12E-05	0.954001879	2.22E-05	3.08E-09	0.989	3.55E-06	TRUE	FALSE	TRUE	TRUE	4.42	0.0283	-4.39	1.48	-2.94	1.45
Ak2	Q9WTP6	7.68E-05	0.268478046	2.86E-05	2.32E-06	0.963	8.57E-06	TRUE	FALSE	TRUE	TRUE	4.88	-0.754	-5.63	1.38	-3.51	2.13
Rps14	P62264	4.06E-05	0.989432982	4.11E-05	1.14E-07	0.99	3.52E-05	TRUE	FALSE	TRUE	TRUE	3.02	0.00488	-3.02	1.01	-2.01	1
Rps5	P97461	2.13E-04	0.42586153	9.64E-05	1.03E-04	0.977	7.21E-04	TRUE	FALSE	TRUE	TRUE	3.13	-0.398	-3.53	0.911	-2.22	1.31
Timm8a1	Q9WVA2	1.74E-04	0.548522815	9.66E-05	5.06E-05	0.982	7.25E-04	TRUE	FALSE	TRUE	TRUE	4.21	-0.386	-4.59	1.27	-2.93	1.66
Rps15a	P62245	9.79E-05	0.840208473	1.18E-04	6.09E-06	0.988	0.00127	TRUE	FALSE	TRUE	TRUE	1.96	0.0549	-1.91	0.672	-1.29	0.617
Rps7	P62082	1.30E-04	0.74246961	1.79E-04	1.81E-05	0.986	0.00399	TRUE	FALSE	TRUE	TRUE	2.54	0.121	-2.42	0.887	-1.65	0.766
Rps29	P62274	2.70E-04	0.746855702	1.93E-04	2.06E-04	0.986	0.00474	TRUE	FALSE	TRUE	TRUE	3.17	-0.166	-3.34	1	-2.17	1.17
Rps13	P62301	2.86E-04	0.937172231	2.63E-04	2.37E-04	0.989	0.00909	TRUE	FALSE	TRUE	TRUE	2.16	-0.0277	-2.18	0.71	-1.45	0.738
S100a13	P97352	2.63E-04	0.970070116	2.74E-04	1.94E-04	0.989	0.00976	TRUE	FALSE	TRUE	TRUE	5.5	0.0333	-5.47	1.85	-3.66	1.81
Bcap31	Q61335	0.00775028	0.026528419	2.84E-04	0.15	0.549	0.0104	FALSE	FALSE	TRUE	TRUE	2.17	-1.66	-3.83	0.17	-2	1.83
Fth1	P09528	0.002022488	0.148728964	3.24E-04	0.0219	0.929	0.0125	TRUE	FALSE	TRUE	TRUE	-1.64	0.572	2.21	-0.356	1.28	-0.927
Rpp25l	Q99JH1	6.61E-04	0.527291176	3.24E-04	0.00244	0.981	0.0126	TRUE	FALSE	TRUE	TRUE	4.74	-0.565	-5.3	1.39	-3.35	1.96
Fau	P62862	0.001302678	0.256053673	3.31E-04	0.0103	0.961	0.0129	TRUE	FALSE	TRUE	TRUE	2.93	-0.725	-3.65	0.735	-2.19	1.46
Rps19	Q9CZX8	8.47E-04	0.456929482	3.59E-04	0.00421	0.978	0.0142	TRUE	FALSE	TRUE	TRUE	3.23	-0.475	-3.71	0.919	-2.31	1.39
Rps27l	Q6ZWY3	9.33E-04	0.425155698	3.68E-04	0.00517	0.977	0.0146	TRUE	FALSE	TRUE	TRUE	2.03	-0.327	-2.36	0.569	-1.46	0.896
Ranbp2	Q9ERU9	1.81E-04	0.492254892	3.76E-04	5.76E-05	0.98	0.015	TRUE	FALSE	TRUE	TRUE	5.13	0.545	-4.59	1.89	-3.24	1.35
Q9D937	Q9D937	0.001525572	0.27427516	4.00E-04	0.0137	0.964	0.0159	TRUE	FALSE	TRUE	TRUE	4.28	-1.04	-5.32	1.08	-3.2	2.12
Rps15	P62843	2.53E-04	0.645588056	4.16E-04	1.75E-04	0.984	0.0165	TRUE	FALSE	TRUE	TRUE	2.87	0.213	-2.66	1.03	-1.84	0.816
Hmga1	P17095	9.64E-04	0.478915292	4.21E-04	0.00552	0.979	0.0167	TRUE	FALSE	TRUE	TRUE	5.51	-0.786	-6.3	1.58	-3.94	2.36
Ranbp3	Q9CT10	6.61E-04	0.700917451	4.27E-04	0.00243	0.986	0.0169	TRUE	FALSE	TRUE	TRUE	3.38	-0.243	-3.63	1.05	-2.34	1.29
Rpl31	P62900	3.11E-04	0.732458708	4.52E-04	3.00E-04	0.986	0.018	TRUE	FALSE	TRUE	TRUE	1.87	0.106	-1.76	0.659	-1.21	0.552
Rpl11	Q9CXW4	3.22E-04	0.745693958	4.59E-04	3.28E-04	0.986	0.0183	TRUE	FALSE	TRUE	TRUE	1.78	0.0964	-1.69	0.626	-1.16	0.53
Bop1	P97452	4.30E-04	0.922385411	4.79E-04	7.65E-04	0.989	0.0191	TRUE	FALSE	TRUE	TRUE	4.17	0.0706	-4.1	1.41	-2.76	1.34
Rps25	P62852	5.86E-04	0.863682913	4.83E-04	0.0018	0.988	0.0192	TRUE	FALSE	TRUE	TRUE	3.15	-0.0987	-3.24	1.02	-2.13	1.11
Tnfrsf1b	P25119	1.37E-04	0.200260827	5.69E-04	2.14E-05	0.949	0.0253	TRUE	FALSE	TRUE	TRUE	7.89	1.56	-6.33	3.15	-4.74	1.59
Copb1	Q9JIF7	0.01744653	0.031563264	0.000584524	0.369	0.608	0.0264	FALSE	FALSE	TRUE	TRUE	-1.12	0.973	2.09	-0.049	1.07	-1.02
Rps10	P63325	8.83E-04	0.786291313	6.42E-04	0.00461	0.987	0.0302	TRUE	FALSE	TRUE	TRUE	2.92	-0.155	-3.07	0.921	-2	1.08
Mfge8	P21956	0.003367352	0.21526298	6.54E-04	0.049	0.953	0.031	TRUE	FALSE	TRUE	TRUE	-1.5	0.481	1.98	-0.339	1.16	-0.82
Serpinc1	P32261	0.156691445	0.004630411	6.69E-04	0.861	0.0508	0.0319	FALSE	FALSE	TRUE	TRUE	-0.842	2.13	2.97	0.428	1.27	-1.7
Rps27	Q6ZWU9	0.001273093	0.598643136	6.74E-04	0.00986	0.983	0.0322	TRUE	FALSE	TRUE	TRUE	1.92	-0.211	-2.13	0.569	-1.35	0.781
Gpx1	P11352	0.407326372	0.001935738	6.86E-04	0.931	0.00678	0.0329	FALSE	TRUE	TRUE	TRUE	-0.623	3.3	3.92	0.892	1.52	-2.41
Rpl35a	O55142	1.34E-04	0.151682005	6.87E-04	2.02E-05	0.93	0.033	TRUE	FALSE	TRUE	TRUE	2.11	0.472	-1.63	0.859	-1.25	0.387
Scamp4	Q9JKV5	3.65E-04	0.534206903	7.41E-04	4.84E-04	0.981	0.0373	TRUE	FALSE	TRUE	TRUE	3.66	0.39	-3.27	1.35	-2.31	0.959
Smarcc1	P97496	0.006039406	0.155834901	8.31E-04	0.11	0.933	0.0443	FALSE	FALSE	TRUE	TRUE	2.36	-0.986	-3.35	0.458	-1.9	1.44
Lyar	Q08288	0.001843283	0.529182021	8.40E-04	0.0188	0.981	0.0449	TRUE	FALSE	TRUE	TRUE	4.56	-0.642	-5.2	1.31	-3.25	1.95
Matr3	Q8K310	0.001593018	0.612126159	8.51E-04	0.0148	0.984	0.0458	TRUE	FALSE	TRUE	TRUE	6.07	-0.668	-6.74	1.8	-4.27	2.47
Yipf1	Q91VU1	0.885633218	0.001022504	8.60E-04	0.96	0.00124	0.0465	FALSE	TRUE	TRUE	TRUE	-0.093	3.23	3.33	1.05	1.14	-2.19
Rpl12	P35979	0.00151796	0.694876516	9.35E-04	0.0136	0.985	0.0524	TRUE	FALSE	FALSE	TRUE	2.13	-0.179	-2.31	0.65	-1.48	0.829
Map7d1	A2AJI0	0.001961905	0.575015204	9.68E-04	0.0209	0.983	0.055	TRUE	FALSE	FALSE	TRUE	3.93	-0.497	-4.42	1.14	-2.78	1.64
Snrpg	P62309	0.002928758	0.407373709	9.96E-04	0.0402	0.976	0.057	TRUE	FALSE	FALSE	TRUE	2.53	-0.514	-3.04	0.672	-1.86	1.19
Igfbp4	P47879	0.00131589	0.898360915	0.001124412	0.0105	0.989	0.0671	TRUE	FALSE	FALSE	TRUE	-3.36	0.0894	3.45	-1.09	2.27	-1.18
Nhp2	Q9CRB2	0.001665356	0.763200884	0.001142862	0.0158	0.987	0.0685	TRUE	FALSE	FALSE	TRUE	4.35	-0.285	-4.63	1.35	-2.99	1.64
Lman2	Q9DBH5	0.002685279	0.55858685	0.001258402	0.0354	0.982	0.077	TRUE	FALSE	FALSE	TRUE	3.18	-0.443	-3.62	0.911	-2.27	1.35
Rps3a	P97351	0.001953536	0.742667194	0.001288495	0.0208	0.986	0.0792	TRUE	FALSE	FALSE	TRUE	1.71	-0.125	-1.83	0.527	-1.18	0.653
Rps3	P62908	6.07E-04	0.499758023	0.001377804	0.00197	0.98	0.0861	TRUE	FALSE	FALSE	TRUE	1.63	0.205	-1.42	0.611	-1.02	0.406
Nop10	Q9CQS2	0.001626745	0.962543249	0.001533099	0.0153	0.989	0.0975	TRUE	FALSE	FALSE	TRUE	5.66	-0.0575	-5.72	1.87	-3.8	1.93
Rpl38	Q9JJI8	0.003200671	0.579352978	0.001541995	0.0456	0.983	0.0981	TRUE	FALSE	FALSE	TRUE	1.61	-0.219	-1.83	0.463	-1.15	0.682
Pwp1	Q99LL5	0.002427213	0.727510795	0.001547057	0.0302	0.986	0.0985	TRUE	FALSE	FALSE	TRUE	2.19	-0.178	-2.37	0.672	-1.52	0.849
Rpl19	P84099	0.001299768	0.865751339	0.001606359	0.0102	0.988	0.103	TRUE	FALSE	FALSE	TRUE	1.82	0.064	-1.75	0.627	-1.19	0.563
Rps12	P63323	0.003350295	0.616115447	0.001724584	0.0487	0.984	0.11	TRUE	FALSE	FALSE	TRUE	2.63	-0.326	-2.95	0.767	-1.86	1.09
Cyb5b	Q9CQX2	0.002456438	0.786912452	0.001729502	0.0308	0.987	0.111	TRUE	FALSE	FALSE	TRUE	1.9	-0.119	-2.02	0.593	-1.31	0.712
Prkcsh	O08795	7.34E-04	0.463801752	0.001829896	0.00309	0.979	0.118	TRUE	FALSE	FALSE	TRUE	2.66	0.375	-2.28	1.01	-1.64	0.635
Rps20	P60867	0.001838838	0.997426174	0.001831257	0.0188	0.99	0.118	TRUE	FALSE	FALSE	TRUE	2.32	-0.00165	-2.33	0.774	-1.55	0.776
Rpl32	P62911	8.00E-04	0.436937565	0.002138353	0.0037	0.977	0.142	TRUE	FALSE	FALSE	TRUE	1.62	0.248	-1.38	0.624	-1	0.376
Rpl26	P61255	0.002770876	0.881257536	0.002275144	0.0371	0.988	0.151	TRUE	FALSE	FALSE	TRUE	1.28	-0.0454	-1.33	0.412	-0.87	0.457
Rps18	P62270	0.002894441	0.85956661	0.002290364	0.0395	0.988	0.152	TRUE	FALSE	FALSE	TRUE	1.87	-0.0793	-1.95	0.598	-1.28	0.678
Rpl13	P47963	4.66E-04	0.200807988	0.002405192	9.57E-04	0.949	0.16	TRUE	FALSE	FALSE	TRUE	1.72	0.41	-1.31	0.709	-1.01	0.299
Dkc1	Q9ESX5	7.70E-04	0.364266345	0.002462166	0.00342	0.973	0.164	TRUE	FALSE	FALSE	TRUE	1.98	0.353	-1.63	0.779	-1.2	0.426
Rpsa	P14206	0.002636377	0.979299239	0.002547445	0.0344	0.99	0.169	TRUE	FALSE	FALSE	TRUE	2.51	-0.0153	-2.52	0.831	-1.68	0.846
Gemin2	Q9CQQ4	0.001116761	0.503605405	0.002650333	0.00761	0.98	0.175	TRUE	FALSE	FALSE	TRUE	4.6	0.633	-3.96	1.74	-2.85	1.11
Dock7	Q8R1A4	7.18E-05	0.009691265	0.002750089	1.86E-06	0.167	0.181	TRUE	FALSE	FALSE	TRUE	-4.38	-1.93	2.45	-2.1	2.28	-0.174
Tcea1	P10711	7.84E-04	0.325634133	0.002805568	0.00355	0.969	0.184	TRUE	FALSE	FALSE	TRUE	4.19	0.814	-3.37	1.67	-2.52	0.852
Cep162	Q6ZQ06	6.08E-05	0.006980495	0.002896523	9.38E-07	0.105	0.192	TRUE	FALSE	FALSE	TRUE	-4.18	-1.92	2.26	-2.03	2.15	-0.114
Rpl6	P47911	0.001613037	0.605329643	0.003187579	0.0151	0.983	0.215	TRUE	FALSE	FALSE	TRUE	1.7	0.192	-1.51	0.632	-1.07	0.44
Rps24	P62849	0.001107587	0.412241891	0.00325393	0.00748	0.976	0.221	TRUE	FALSE	FALSE	TRUE	1.81	0.308	-1.5	0.706	-1.1	0.398
Fam177a1	Q8BR63	0.002006682	0.695209916	0.003378728	0.0217	0.985	0.231	TRUE	FALSE	FALSE	TRUE	3.13	0.276	-2.86	1.14	-2	0.86
Clcn5	Q9WVD4	0.001484097	0.523171159	0.003456601	0.0131	0.981	0.237	TRUE	FALSE	FALSE	TRUE	3.55	0.489	-3.06	1.35	-2.21	0.858
Lnpep	Q8C129	0.001539277	0.534800346	0.003506309	0.0139	0.981	0.24	TRUE	FALSE	FALSE	TRUE	1.36	0.183	-1.18	0.514	-0.845	0.331
Havcr2	Q8VIM0	0.003051544	0.850506275	0.003942102	0.0425	0.988	0.273	TRUE	FALSE	FALSE	TRUE	3.79	0.172	-3.61	1.32	-2.47	1.15
Alb	P07724	3.12E-05	0.001740493	0.003992622	2.87E-08	0.0056	0.277	TRUE	TRUE	FALSE	TRUE	-5.65	-3.03	2.62	-2.89	2.76	0.139
Alyref2	Q9JJW6	0.734874048	0.00262474	0.004155115	0.954	0.0136	0.288	FALSE	TRUE	FALSE	TRUE	-0.284	-3.56	-3.27	-1.28	-0.996	2.28
Gtpbp1	O08582	0.002555563	0.711167329	0.00422364	0.0328	0.986	0.293	TRUE	FALSE	FALSE	TRUE	2.89	0.251	-2.64	1.05	-1.84	0.796
Ppip5k2	Q6ZQB6	0.003018399	0.793805616	0.004312136	0.0419	0.987	0.299	TRUE	FALSE	FALSE	TRUE	6.78	0.427	-6.35	2.4	-4.37	1.97
Ddx17	Q501J6	9.30E-05	0.008083801	0.004789806	5.10E-06	0.126	0.33	TRUE	FALSE	FALSE	TRUE	-4.96	-2.35	2.61	-2.44	2.52	-0.0837
Cntn1	P12960	0.538889419	0.00211167	0.004885763	0.943	0.00771	0.336	FALSE	TRUE	FALSE	TRUE	0.497	3.53	3.04	1.34	0.846	-2.19
Rpl27	P61358	0.002305575	0.554276542	0.005191753	0.0277	0.982	0.355	TRUE	FALSE	FALSE	TRUE	1.67	0.229	-1.44	0.631	-1.03	0.403
Rbm15	Q0VBL3	0.002856833	0.550171057	0.006592603	0.0388	0.982	0.429	TRUE	FALSE	FALSE	TRUE	3.28	0.473	-2.81	1.25	-2.03	0.778
Parp1	P11103	9.69E-04	0.15927697	0.007110938	0.00558	0.934	0.453	TRUE	FALSE	FALSE	TRUE	5.77	1.73	-4.05	2.5	-3.27	0.773
Rpl7a	P12970	0.002360482	0.394895093	0.007874124	0.0288	0.975	0.484	TRUE	FALSE	FALSE	TRUE	1.42	0.286	-1.14	0.57	-0.853	0.284
Abi1	Q8CBW3	0.002305231	0.333039983	0.009239211	0.0277	0.97	0.532	TRUE	FALSE	FALSE	TRUE	-2.25	-0.517	1.74	-0.923	1.33	-0.406
Rpl7	P14148	0.003268421	0.466921852	0.009282945	0.047	0.979	0.534	TRUE	FALSE	FALSE	TRUE	1.35	0.245	-1.11	0.533	-0.82	0.288
Rpl36	P47964	0.002993197	0.421020155	0.009512248	0.0414	0.976	0.541	TRUE	FALSE	FALSE	TRUE	2.26	0.447	-1.81	0.903	-1.36	0.455
Gdf15	Q9Z0J7	0.001774645	0.22975318	0.01010814	0.0177	0.956	0.558	TRUE	FALSE	FALSE	TRUE	6.52	1.81	-4.72	2.78	-3.75	0.969
Gpnmb	Q99P91	7.75E-04	0.074071512	0.011127379	0.00347	0.84	0.585	TRUE	FALSE	FALSE	TRUE	-3.51	-1.34	2.17	-1.62	1.89	-0.274
Gak	Q99KY4	0.001290969	0.136367759	0.011642092	0.0101	0.922	0.598	TRUE	FALSE	FALSE	TRUE	-3.13	-1.05	2.08	-1.39	1.74	-0.344
Pacc1	Q9D771	1.58E-04	0.007276553	0.011860835	3.73E-05	0.111	0.603	TRUE	FALSE	FALSE	TRUE	-4.81	-2.52	2.28	-2.44	2.36	0.0796
Atp6ap1	Q9R1Q9	0.001783612	0.18972669	0.012331937	0.0178	0.946	0.613	TRUE	FALSE	FALSE	TRUE	-2	-0.613	1.39	-0.873	1.13	-0.259
Tspan31	Q9CQ88	0.00270012	0.27765285	0.013410085	0.0357	0.964	0.634	TRUE	FALSE	FALSE	TRUE	1.07	0.286	-0.785	0.453	-0.619	0.166
Tpp2	Q64514-2	4.27E-04	0.021613472	0.016549333	7.52E-04	0.471	0.684	TRUE	FALSE	FALSE	TRUE	9.69	4.7	-4.99	4.8	-4.9	0.098
Noc4l	Q8BHY2	0.00166086	0.100507022	0.021269383	0.0158	0.888	0.736	TRUE	FALSE	FALSE	TRUE	3.81	1.49	-2.32	1.77	-2.04	0.273
Rhoc	Q62159	0.066599876	0.001450853	0.02703316	0.737	0.0037	0.778	FALSE	TRUE	FALSE	TRUE	0.71	1.62	0.907	0.776	0.0657	-0.842
Parp4	E9PYK3	0.00330179	0.123595318	0.039067938	0.0477	0.912	0.83	TRUE	FALSE	FALSE	TRUE	4.08	1.67	-2.41	1.92	-2.16	0.244
Nln	Q91YP2	0.119521311	0.003421346	0.042123439	0.83	0.0254	0.839	FALSE	TRUE	FALSE	TRUE	1.18	2.83	1.65	1.34	0.155	-1.49
Rps16	P14131	0.002381902	0.072913165	0.045217034	0.0293	0.837	0.847	TRUE	FALSE	FALSE	TRUE	1.37	0.637	-0.733	0.669	-0.701	0.032
Calu	O35887	2.84E-04	3.78E-05	0.058805943	2.33E-04	5.52E-12	0.873	TRUE	TRUE	FALSE	TRUE	-4.42	-5.98	-1.55	-3.47	0.958	2.51
Dhrs9	Q58NB6	4.21E-04	0.003948062	0.099487506	7.23E-04	0.0354	0.911	TRUE	TRUE	FALSE	TRUE	-5.77	-3.95	1.81	-3.24	2.53	0.713
Creb1	Q01147-1	4.91E-04	8.02E-05	0.103003728	0.0011	1.64E-09	0.913	TRUE	TRUE	FALSE	TRUE	-3.45	-4.55	-1.1	-2.67	0.784	1.88
Ppp3r1	Q63810	0.011167405	0.002929312	0.357499033	0.237	0.0175	0.96	FALSE	TRUE	FALSE	TRUE	-1	-1.29	-0.294	-0.765	0.236	0.53
Ythdf2	Q91YT7	2.89E-04	6.33E-04	0.484773622	2.44E-04	2.20E-04	0.967	TRUE	TRUE	FALSE	TRUE	-4.21	-3.72	0.489	-2.64	1.57	1.08
Cd1d1	P11609	0.001060804	0.002129607	0.582938025	0.00683	0.0078	0.97	TRUE	TRUE	FALSE	TRUE	5.15	4.58	-0.575	3.24	-1.91	-1.33
