# Supplementary material for: Extracellular vesicles released from microglia after palmitate exposure impact brain function
Source: J Neuroinflammation. 2024 Jul 16;21:173. doi: 10.1186/s12974-024-03168-7 (PMC11253458; doi:10.1186/s12974-024-03168-7)
Supplement: Supplementary file 3 — Supplementary Material 3 [file 12974_2024_3168_MOESM3_ESM.xlsx]

## Sheet: Sheet1
Fig.1B-MTT	ANOVA table	SS	DF	MS	F (DFn, DFd)	P value			Fig.2C	ANOVA table	SS	DF	MS	F (DFn, DFd)	P value			Fig.3B	ANOVA table	SS	DF	MS	F (DFn, DFd)	P value
	Treatment (between columns)	0.8055	2	0.4028	F (2, 6) = 28.10	P<0.001				measurement x treatment	256180	10	25618	F (10, 165) = 30.49	P<0.001				Treatment (between columns)	611.6	2	305.8	F (2, 15) = 1.815	P=0.20
	Residual (within columns)	0.08601	6	0.01433						measurement	666378	5	133276	F (5, 165) = 158.6	P<0.001				Residual (within columns)	2527	15	168.5
	Total	0.8915	8							treatment	317889	2	158945	F (2, 33) = 26.26	P<0.001				Total	3139	17
										Subject	199770	33	6054	F (33, 165) = 7.204	P<0.001
Fig.1C-caspase	ANOVA table	SS	DF	MS	F (DFn, DFd)	P value				Residual	138648	165	840.3
	Treatment (between columns)	0.1071	2	0.05355	F (2, 6) = 55.38	P<0.001												Fig.4B	ANOVA table	SS	DF	MS	F (DFn, DFd)	P value
	Residual (within columns)	0.005801	6	0.0009669					Fig.2E	ANOVA table	SS	DF	MS	F (DFn, DFd)	P value				time x treatment	0.002812	1	0.002812	F (1, 14) = 0.009664	P=0.92
	Total	0.1129	8							complex x treatment	0.6042	8	0.07552	F (8, 36) = 6.080	P<0.001				time	0.8778	1	0.8778	F (1, 14) = 3.016	P=0.10
										complex	7.654e-15	4	1.913e-15	F (4, 36) = 1.540e-013	P>0.99				treatment	0.002812	1	0.002812	F (1, 14) = 0.0005709	P=0.98
Fig.1D-Tnfa	ANOVA table	SS	DF	MS	F (DFn, DFd)	P value				treatment	3.209	2	1.605	F (2, 9) = 4.617	P=0.04				Subject	68.97	14	4.927	F (14, 14) = 16.93	P<0.001
	Treatment (between columns)	2598	2	1299	F (2, 19) = 6.066	P=0.009				Subject	3.128	9	0.3475	F (9, 36) = 27.98	P<0.001				Residual	4.074	14	0.291
	Residual (within columns)	4069	19	214.2						Residual	0.4472	36	0.01242
	Total	6667	21
									Fig.2F	ANOVA table	SS	DF	MS	F (DFn, DFd)	P value			Fig.5B-%Iba1	ANOVA table	SS	DF	MS	F (DFn, DFd)	P value
Fig.1D-Il6	ANOVA table	SS	DF	MS	F (DFn, DFd)	P value				gene x treatment	10.49	12	0.8742	F (12, 90) = 2.481	P=0.007				region x treatment	0.8745	3	0.2915	F (3, 36) = 0.06393	P=0.9786
	Treatment (between columns)	124278	2	62139	F (2, 20) = 60.64	P<0.0001				gene	17.67	6	2.944	F (6, 90) = 8.355	P<0.001				region	14.79	3	4.929	F (3, 36) = 1.081	P=0.3694
	Residual (within columns)	20495	20	1025						treatment	9.003	2	4.501	F (2, 15) = 3.202	P=0.07				treatment	131.9	1	131.9	F (1, 12) = 14.25	P=0.0027
	Total	144773	22							Subject	21.09	15	1.406	F (15, 90) = 3.990	P<0.001				Subject	111.1	12	9.261	F (12, 36) = 2.031	P=0.0502
										Residual	31.72	90	0.3524						Residual	164.1	36	4.559
Fig.1D-IL1b	ANOVA table	SS	DF	MS	F (DFn, DFd)	P value
	Treatment (between columns)	1109055	2	554527	F (2, 21) = 19.76	P<0.001			Fig.2I	ANOVA table	SS	DF	MS	F (DFn, DFd)	P value			Fig.5C-%GFAP	ANOVA table	SS	DF	MS	F (DFn, DFd)	P value
	Residual (within columns)	589241	21	28059						ECAR parameter x treatment	1768	6	294.6	F (6, 36) = 27.24	P<0.001			(log-transformed)	region x treatment	0.0159	3	0.005301	F (3, 36) = 0.03649	P=0.9905
	Total	1698296	23							ECAR parameter	8317	3	2772	F (3, 36) = 256.3	P<0.001				region	2.327	3	0.7758	F (1.611, 19.33) = 5.341	P=0.0191
										treatment	2628	2	1314	F (2, 12) = 18.35	P<0.001				treatment	0.0326	1	0.0326	F (1, 12) = 0.1092	P=0.7467
Fig.1E-TNFa	ANOVA table	SS	DF	MS	F (DFn, DFd)	P value				Subject	859.2	12	71.6	F (12, 36) = 6.620	P<0.001				Subject	3.582	12	0.2985	F (12, 36) = 2.055	P=0.0475
	Treatment (between columns)	142791	2	71395	F (2, 12) = 14.95	P<0.001				Residual	389.4	36	10.82						Residual	5.229	36	0.1453
	Residual (within columns)	57303	12	4775
	Total	200093	14						Fig.2J	ANOVA table	SS	DF	MS	F (DFn, DFd)	P value			Fig.5D-Iba1 #processes	ANOVA table	SS	DF	MS	F (DFn, DFd)	P value
										Treatment (between columns)	15.11	2	7.555	F (2, 21) = 3.535	P=0.0475				region x treatment	0.2059	3	0.06865	F (3, 36) = 0.2073	P=0.8907
Fig.1F-Il6	ANOVA table	SS	DF	MS	F (DFn, DFd)	P value				Residual (within columns)	44.89	21	2.137						region	1.327	3	0.4423	F (2.541, 30.49) = 1.336	P=0.2805
	treatment x Time	1.109	2	0.5545	F (2, 9) = 0.8208	P=0.4705				Total	60	23							treatment	0.4073	1	0.4073	F (1, 12) = 0.8541	P=0.3736
	treatment	0.7302	2	0.3651	F (2, 9) = 0.6933	P=0.5247													Subject	5.723	12	0.4769	F (12, 36) = 1.440	P=0.1933
	Time	3.225	1	3.225	F (1, 9) = 4.774	P=0.0567			Fig.2L	ANOVA table	SS	DF	MS	F (DFn, DFd)	P value				Residual	11.92	36	0.3311
	Subject	4.74	9	0.5266	F (9, 9) = 0.7796	P=0.6416				carbon	6.001	9	0.6667	F (9, 18) = 172.1	P<0.001
	Residual	6.079	9	0.6755						treatment	0.0001904	2	9.518e-05	F (2, 4) = 0.4006	P=0.69			Fig.5E-Iba1 #branching points	ANOVA table	SS	DF	MS	F (DFn, DFd)	P value
										carbon x treatment	0.05216	18	0.002898	F (18, 36) = 1.981	P=0.04				region x treatment	11.15	3	3.717	F (3, 36) = 0.1423	P=0.9339
Fig.1F-Il1b	ANOVA table	SS	DF	MS	F (DFn, DFd)	P value				Subject x carbon	0.06972	18	0.003873						region	42.79	3	14.26	F (3, 36) = 0.5460	P=0.6540
	treatment x Time	0.2205	2	0.1103	F (2, 8) = 1.101	P=0.3782				Subject x treatment	0.0009504	4	0.0002376						treatment	173.7	1	173.7	F (1, 12) = 5.141	P=0.0426
	treatment	1.197	2	0.5986	F (1.581, 6.324) = 5.976	P=0.0392				Subject	0.002302	2	0.001151						Subject	405.4	12	33.78	F (12, 36) = 1.293	P=0.2646
	Column Factor	0.08168	1	0.08168	F (1, 4) = 0.1047	P=0.7625				Residual	0.05268	36	0.001463						Residual	940.4	36	26.12
	Subject	3.121	4	0.7804	F (4, 8) = 7.790	P=0.0073
	Residual	0.8014	8	0.1002														Fig.5F-Iba1 total length	ANOVA table	SS	DF	MS	F (DFn, DFd)	P value
																		(log-transformed)	region x treatment	0.1671	3	0.05569	F (3, 36) = 0.5092	P=0.6784
Fig.1F-Tnfa	ANOVA table	SS	DF	MS	F (DFn, DFd)	P value													region	0.2237	3	0.07457	F (2.539, 30.47) = 0.6819	P=0.5467
	treatment x Time	0.1318	2	0.06591	F (2, 12) = 0.1700	P=0.8456													treatment	0.0489	1	0.0489	F (1, 12) = 0.06833	P=0.7982
	treatment	0.322	2	0.161	F (2, 12) = 0.4153	P=0.6693													Subject	8.588	12	0.7157	F (12, 36) = 6.545	P<0.0001
	Column Factor	0.984	1	0.984	F (1, 6) = 2.729	P=0.1496													Residual	3.937	36	0.1094
	Subject	2.163	6	0.3605	F (6, 12) = 0.9300	P=0.5078
	Residual	4.652	12	0.3876														Fig.5G-Iba1 max. length	ANOVA table	SS	DF	MS	F (DFn, DFd)	P value
																		(log-transformed)	region x treatment	0.1563	3	0.0521	F (3, 36) = 0.1738	P=0.9134
Fig.1H-b-actin	ANOVA table	SS	DF	MS	F (DFn, DFd)	P value													region	0.3478	3	0.1159	F (2.626, 31.51) = 0.3869	P=0.7372
	Treatment (between columns)	5584	2	2792	F (2, 6) = 13.76	P=0.0057													treatment	3.325	1	3.325	F (1, 12) = 4.334	P=0.0594
	Residual (within columns)	1217	6	202.9															Subject	9.206	12	0.7672	F (12, 36) = 2.560	P=0.0146
	Total	6801	8																Residual	10.79	36	0.2997
Fig.1H-iba1	ANOVA table	SS	DF	MS	F (DFn, DFd)	P value												Fig.5I-CD68 area	ANOVA table	SS	DF	MS	F (DFn, DFd)	P value
	Treatment (between columns)	7214	2	3607	F (2, 6) = 13.95	P=0.0055													brain area x treatment	0.1221	3	0.0407	F (3, 36) = 0.4761	P=0.7009
	Residual (within columns)	1552	6	258.6															brain area	1.384	3	0.4614	F (2.413, 28.96) = 5.397	P=0.0071
	Total	8766	8																treatment	1.23	1	1.23	F (1, 12) = 12.91	P=0.0037
																			Subject	1.144	12	0.09533	F (12, 36) = 1.115	P=0.3785
Fig.1H-mitotracker	ANOVA table	SS	DF	MS	F (DFn, DFd)	P value													Residual	3.078	36	0.08549
	Treatment (between columns)	509.9	2	254.9	F (2, 6) = 6.092	P=0.0359
	Residual (within columns)	251.1	6	41.84														Fig.5J-CD68+ cells	ANOVA table	SS	DF	MS	F (DFn, DFd)	P value
	Total	760.9	8																brain area x treatment	1759	3	586.4	F (3, 36) = 1.561	P=0.2158
																			brain area	29413	3	9804	F (2.009, 24.11) = 26.10	P<0.0001
Fig.1I-mito/b-actin	ANOVA table	SS	DF	MS	F (DFn, DFd)	P value													treatment	4152	1	4152	F (1, 12) = 3.725	P=0.0776
	Treatment (between columns)	0.0455	2	0.02275	F (2, 6) = 28.18	P=0.0009													Subject	13377	12	1115	F (12, 36) = 2.967	P=0.0057
	Residual (within columns)	0.004844	6	0.0008074															Residual	13526	36	375.7
	Total	0.05034	8
Fig.1I-mito/iba1	ANOVA table	SS	DF	MS	F (DFn, DFd)	P value
	Treatment (between columns)	0.04378	2	0.02189	F (2, 6) = 15.29	P=0.0044
	Residual (within columns)	0.008588	6	0.001431
	Total	0.05237	8
