# Supplementary material for: Extracellular vesicles released from microglia after palmitate exposure impact brain function
Source: J Neuroinflammation. 2024 Jul 16;21:173. doi: 10.1186/s12974-024-03168-7 (PMC11253458; doi:10.1186/s12974-024-03168-7)
Supplement: Supplementary file 4 — Supplementary Material 4 [file 12974_2024_3168_MOESM4_ESM.xlsx]

## Sheet: Sheet1
Protein FDR Confidence: Combined	Master	Accession	Description	Exp. q-value: Combined	Sum PEP Score	Coverage [%]	# Peptides	# PSMs	# Unique Peptides	# AAs	MW [kDa]	calc. pI	Score Sequest HT: Sequest HT	# Peptides (by Search Engine): Sequest HT	Biological Process	Cellular Component	Molecular Function	Pfam IDs	Entrez Gene ID	Gene Symbol	Gene ID	Ensembl Gene ID	WikiPathways	Reactome Pathways	# Protein Pathway Groups	# Razor Peptides	LPS3 Abundance: F1: Sample	LPS4 Abundance: F2: Sample	LPS5 Abundance: F3: Sample	Naive3 Abundance: F4: Sample	PA3 Abundance: F5: Sample	PA4 Abundance: F6: Sample	PA5 Abundance: F7: Sample	Veh3 Abundance: F8: Sample	Veh4 Abundance: F9: Sample	Veh5 Abundance: F10: Sample	LPS3 Abundances (Normalized): F1: Sample	LPS4 Abundances (Normalized): F2: Sample	LPS5 Abundances (Normalized): F3: Sample	Naïve3 Abundances (Normalized): F4: Sample	PA3 Abundances (Normalized): F5: Sample	PA4 Abundances (Normalized): F6: Sample	PA5 Abundances (Normalized): F7: Sample	Veh3Abundances (Normalized): F8: Sample	Veh4 Abundances (Normalized): F9: Sample	Veh5 Abundances (Normalized): F10: Sample	Found in Sample: [S1] F1: Sample	Found in Sample: [S2] F2: Sample	Found in Sample: [S3] F3: Sample
High	IsMasterProtein	Q9JHU4	Cytoplasmic dynein 1 heavy chain 1 OS=Mus musculus OX=10090 GN=Dync1h1 PE=1 SV=2	0.000	1558.927	59	243	1904	243	4644	531.7	6.42	4114.87	243	cell cycle OR cell proliferation;cell organization and biogenesis;transport;other biological processes	cytoskeleton;nucleus;other cell component	cytoskeletal activity;other molecular function	Pf03028, Pf08385, Pf08393, Pf12774, Pf12775, Pf12777, Pf12780, Pf12781, Pf17852, Pf18198, Pf18199	13424	Dync1h1	E9QM71; mmu:13424; Q9JHU4	ENSMUSG00000018707		Neutrophil degranulation; MHC class II antigen presentation; COPI-mediated anterograde transport; Separation of Sister Chromatids; Resolution of Sister Chromatid Cohesion; Recruitment of NuMA to mitotic centrosomes; RHO GTPases Activate Formins; EML4 and NUDC in mitotic spindle formation; HSP90 chaperone cycle for steroid hormone receptors (SHR) in the presence of ligand; COPI-independent Golgi-t…	19	0	4.85993e+08	6.23364e+08	3.09017e+08	3.16419e+08	1.00335e+08	3.29246e+08	2.44062e+08	1.9928e+08	2.40511e+08	2.56183e+08	6.21882e+08	6.23364e+08	4.74535e+08	5.85493e+08	3.29158e+08	7.01643e+08	5.21136e+08	3.95596e+08	5.51892e+08	4.87533e+08	High	High	High
High	IsMasterProtein	Q68FD5	Clathrin heavy chain 1 OS=Mus musculus OX=10090 GN=Cltc PE=1 SV=3	0.000	1530.628	75	115	1945	115	1675	191.4	5.69	6065.68	115	cell cycle OR cell proliferation;cell organization and biogenesis;other metabolic processes;transport;other biological processes	plasma membrane;other membranes;cytosol;cytoskeleton;ER/Golgi;nucleus;other cytoplasmic organelle;other cell component	signal transduction activity or receptor binding;cytoskeletal activity;nucleic acid binding activity;other molecular function	Pf00637, Pf01394, Pf09268, Pf13838	67300	Cltc	mmu:67300; Q68FD5	ENSMUSG00000047126	IL-7 signaling pathway; Kit receptor signaling pathway	MHC class II antigen presentation; Recycling pathway of L1; Golgi Associated Vesicle Biogenesis; Cargo recognition for clathrin-mediated endocytosis; LDL clearance; Retrograde neurotrophin signalling; Formation of annular gap junctions; Lysosome Vesicle Biogenesis; WNT5A-dependent internalization of FZD4; WNT5A-dependent internalization of FZD2, FZD5 and ROR2; VLDLR internalisation and degradatio…	17	0	1.80662e+09	2.75393e+09	1.60219e+09	3.20699e+08	8.14753e+08	2.05609e+09	1.65769e+09	8.76346e+08	7.97126e+08	1.40928e+09	2.31177e+09	2.75393e+09	2.46037e+09	5.93413e+08	2.67286e+09	4.38166e+09	3.53959e+09	1.73966e+09	1.82914e+09	2.68196e+09	High	High	High
High	IsMasterProtein	Q8VDD5	Myosin-9 OS=Mus musculus OX=10090 GN=Myh9 PE=1 SV=4	0.000	1425.168	64	143	1666	122	1960	226.2	5.66	4472.06	143	cell adhesion;cell cycle OR cell proliferation;cell organization and biogenesis;protein metabolism;stress response;transport;developmental processes;other biological processes	plasma membrane;other membranes;cytosol;cytoskeleton;nucleus;other cell component	signal transduction activity or receptor binding;cytoskeletal activity;other molecular function	Pf00063, Pf01576, Pf02736	17886	Myh9	mmu:17886; Q3UHT9; Q3UHU4; Q6KAN6; Q811I2; Q8VDD5	ENSMUSG00000022443	Primary focal segmental glomerulosclerosis (FSGS)	RHO GTPases activate PAKs; Regulation of actin dynamics for phagocytic cup formation	3	23	4.56399e+08	5.59301e+08	4.43169e+08	2.60761e+08	1.76357e+08	5.57519e+08	4.93433e+08	3.12059e+08	5.84678e+08	4.01045e+08	5.84013e+08	5.59301e+08	6.80542e+08	4.82505e+08	5.78554e+08	1.18811e+09	1.05361e+09	6.19477e+08	1.34164e+09	7.63215e+08	High	High	High
High	IsMasterProtein	P26039	Talin-1 OS=Mus musculus OX=10090 GN=Tln1 PE=1 SV=2	0.000	1267.228	66	127	1346	112	2541	269.7	6.18	3722.08	127	cell adhesion;cell organization and biogenesis;signal transduction	plasma membrane;other membranes;cytoskeleton;other cell component	signal transduction activity or receptor binding;cytoskeletal activity;other molecular function	Pf00373, Pf01608, Pf08913, Pf09141, Pf16511	21894	Tln1	A2AIM8; mmu:21894; P26039; Q8VEF0	ENSMUSG00000028465	Primary focal segmental glomerulosclerosis (FSGS); Integrin-mediated cell adhesion; Focal adhesion	Platelet degranulation ; MAP2K and MAPK activation; GRB2:SOS provides linkage to MAPK signaling for Integrins ; p130Cas linkage to MAPK signaling for integrins; Smooth Muscle Contraction; SEMA3A-Plexin repulsion signaling by inhibiting Integrin adhesion	10	15	3.34626e+08	5.24537e+08	3.28873e+08	1.7713e+08	8.47377e+07	3.41033e+08	3.1831e+08	1.7456e+08	1.28487e+08	3.05008e+08	4.28191e+08	5.24537e+08	5.05027e+08	3.27756e+08	2.77988e+08	7.26763e+08	6.79674e+08	3.46523e+08	2.94836e+08	5.80451e+08	High	High	High
High	IsMasterProtein	P19096	Fatty acid synthase OS=Mus musculus OX=10090 GN=Fasn PE=1 SV=2	0.000	1099.964	66	119	1347	119	2504	272.3	6.58	3750.80	119	other metabolic processes;developmental processes;other biological processes	plasma membrane;other membranes;cytosol;ER/Golgi;other cell component	other molecular function	Pf00107, Pf00109, Pf00550, Pf00698, Pf00975, Pf02801, Pf08242, Pf08659, Pf14765, Pf16197	14104	Fasn	B1ATU8; mmu:14104; P19096; Q6PB72; Q8C4Z0; Q9EQR0	ENSMUSG00000025153	Fatty acid biosynthesis; Dysregulated miRNA targeting in insulin/PI3K-AKT signaling; Cholesterol metabolism with Bloch and Kandutsch-Russell pathways; Omega-9 fatty acid synthesis	ChREBP activates metabolic gene expression; Fatty acyl-CoA biosynthesis; Vitamin B5 (pantothenate) metabolism	7	0	6.47788e+08	8.5441e+08	4.81422e+08	4.59913e+08	1.44138e+08	4.28901e+08	2.97864e+08	2.30579e+08	1.74743e+08	3.77263e+08	8.28917e+08	8.5441e+08	7.39285e+08	8.5101e+08	4.72854e+08	9.14015e+08	6.36016e+08	4.57728e+08	4.00978e+08	7.17956e+08	High	High	High
High	IsMasterProtein	Q9QXS1	Plectin OS=Mus musculus OX=10090 GN=Plec PE=1 SV=3	0.000	968.802	48	208	977	204	4691	533.9	5.96	1907.90	208	cell organization and biogenesis;stress response;other biological processes	plasma membrane;other membranes;cytosol;cytoskeleton;other cell component	cytoskeletal activity;other molecular function	Pf00307, Pf00681, Pf03501, Pf17902, Pf18373	18810	Plec	E9QN87; mmu:18810; Q6S384; Q6S389; Q6S394; Q9CS65; Q9QUT2; Q9QXQ8; Q9QXQ9; Q9QXR0; Q9QXR1; Q9QXR2; Q9QXR3; Q9QXR4; Q9QXR5; Q9QXR6; Q9QXR7; Q9QXR8; Q9QXR9; Q9QXS0; Q9QXS1; Q9QXS2; Q9QXS3	ENSMUSG00000022565	Alpha 6 beta 4 integrin signaling pathway; EGFR1 signaling pathway	Caspase-mediated cleavage of cytoskeletal proteins; Assembly of collagen fibrils and other multimeric structures; Type I hemidesmosome assembly	5	4	2.10876e+08	2.82242e+08	1.72379e+08	2.0244e+08	3.90238e+07	8.40452e+07	6.89456e+07	2.10615e+08	2.93689e+08	1.70668e+08	2.69839e+08	2.82242e+08	2.6471e+08	3.74589e+08	1.28021e+08	1.79105e+08	1.47217e+08	4.18097e+08	6.73919e+08	3.24793e+08	High	High	High
High	IsMasterProtein	P97449	Aminopeptidase N OS=Mus musculus OX=10090 GN=Anpep PE=1 SV=4	0.000	828.416	59	53	1104	53	966	109.6	5.90	3107.91	53	protein metabolism;other metabolic processes;developmental processes;signal transduction;other biological processes	non-structural extracellular;plasma membrane;other membranes;ER/Golgi;other cell component	other molecular function	Pf01433, Pf11838, Pf17900	16790	Anpep	mmu:16790; P97449; Q91YH8; Q99K63	ENSMUSG00000039062	Glutathione metabolism; Oxidative stress and redox pathway; Glutathione and one-carbon metabolism	Neutrophil degranulation	4	0	8.75662e+08	9.70837e+08	9.43617e+08	5.62558e+08	3.91355e+08	5.25679e+08	5.14281e+08	5.41477e+08	3.71083e+08	5.61876e+08	1.12051e+09	9.70837e+08	1.44904e+09	1.04094e+09	1.28387e+09	1.12025e+09	1.09812e+09	1.0749e+09	8.51511e+08	1.06929e+09	High	High	High
High	IsMasterProtein	B2RXS4	Plexin-B2 OS=Mus musculus OX=10090 GN=Plxnb2 PE=1 SV=1	0.000	728.539	60	80	915	78	1842	206.1	5.87	2418.25	80	cell adhesion;cell cycle OR cell proliferation;cell organization and biogenesis;developmental processes;signal transduction;other biological processes	plasma membrane;other membranes;other cell component	other molecular function	Pf01403, Pf01437, Pf01833, Pf08337, Pf17960	140570	Plxnb2	B2RXS4; mmu:140570; Q3UH76	ENSMUSG00000036606			0	2	3.44343e+08	5.68395e+08	3.83305e+08	1.81809e+08	1.20493e+08	2.3033e+08	2.04285e+08	1.63462e+08	1.55222e+08	2.8434e+08	4.40625e+08	5.68395e+08	5.88614e+08	3.36413e+08	3.95288e+08	4.90847e+08	4.362e+08	3.24493e+08	3.56182e+08	5.41117e+08	High	High	High
High	IsMasterProtein	Q8BTM8	Filamin-A OS=Mus musculus OX=10090 GN=Flna PE=1 SV=5	0.000	709.155	55	105	875	96	2647	281.0	6.04	2115.77	105	cell cycle OR cell proliferation;cell organization and biogenesis;protein metabolism;RNA metabolism OR transcription;other metabolic processes;stress response;transport;developmental processes;signal transduction;other biological processes	plasma membrane;other membranes;cytosol;cytoskeleton;ER/Golgi;nucleus;other cell component	signal transduction activity or receptor binding;cytoskeletal activity;other molecular function	Pf00307, Pf00630	192176	Flna	B7FAV0; O54934; Q7TQI1; Q8BLK1; Q8BTM8; Q8BTN7; Q8VHX5; Q8VHX8; Q99KQ2	ENSMUSG00000031328	TNF-alpha NF-kB signaling pathway; Mapk signaling pathway; Focal adhesion	Platelet degranulation ; RHO GTPases activate PAKs; Cell-extracellular matrix interactions; GP1b-IX-V activation signalling	7	9	2.47077e+08	3.01046e+08	2.34579e+08	1.70281e+08	6.58106e+07	2.04419e+08	1.56795e+08	1.54121e+08	1.56871e+08	1.77562e+08	3.16163e+08	3.01046e+08	3.60225e+08	3.15083e+08	2.15897e+08	4.35628e+08	3.34798e+08	3.05949e+08	3.59967e+08	3.37911e+08	High	High	High
High	IsMasterProtein	Q8VDN2	Sodium/potassium-transporting ATPase subunit alpha-1 OS=Mus musculus OX=10090 GN=Atp1a1 PE=1 SV=1	0.000	704.833	53	62	1123	42	1023	112.9	5.45	3143.70	62	other metabolic processes;transport;other biological processes	plasma membrane;other membranes;cytoskeleton;ER/Golgi;other cytoplasmic organelle;other cell component	transporter activity;cytoskeletal activity;other molecular function	Pf00122, Pf00689, Pf00690, Pf00702, Pf13246	11928	Atp1a1	mmu:11928; Q8VDN2; Q91Z09	ENSMUSG00000033161		Ion transport by P-type ATPases; Ion homeostasis	2	24	1.15032e+09	1.94861e+09	1.21463e+09	6.53359e+08	4.01868e+08	9.23694e+08	7.21271e+08	6.04927e+08	5.38973e+08	1.06472e+09	1.47197e+09	1.94861e+09	1.86522e+09	1.20896e+09	1.31836e+09	1.96845e+09	1.5401e+09	1.20086e+09	1.23676e+09	2.02623e+09	High	High	High
High	IsMasterProtein	Q9JKF1	Ras GTPase-activating-like protein IQGAP1 OS=Mus musculus OX=10090 GN=Iqgap1 PE=1 SV=2	0.000	701.309	63	87	782	83	1657	188.6	6.48	2012.56	87	cell organization and biogenesis;developmental processes;signal transduction;other biological processes	plasma membrane;other membranes;cytoskeleton;nucleus;other cell component	enzyme regulator activity;cytoskeletal activity;other molecular function	Pf00307, Pf00612, Pf00616, Pf03836	29875	Iqgap1	G3UW45; mmu:29875; Q9JKF1	ENSMUSG00000030536	G13 signaling pathway; Regulation of actin cytoskeleton	Neutrophil degranulation; RAC1 GTPase cycle; RAC2 GTPase cycle; MAP2K and MAPK activation; CDC42 GTPase cycle; RHOU GTPase cycle; RHOV GTPase cycle; RHOQ GTPase cycle; RHOA GTPase cycle; RHOC GTPase cycle; RHO GTPases activate IQGAPs; Nephrin family interactions	14	6	1.35316e+08	2.26177e+08	1.7415e+08	1.19191e+08	3.19494e+07	1.03709e+08	1.1921e+08	7.68753e+07	1.21922e+08	1.3644e+08	1.73152e+08	2.26177e+08	2.67429e+08	2.20549e+08	1.04812e+08	2.21009e+08	2.54544e+08	1.52607e+08	2.79771e+08	2.59654e+08	High	High	High
High	IsMasterProtein	Q8CGC7	Bifunctional glutamate/proline--tRNA ligase OS=Mus musculus OX=10090 GN=Eprs1 PE=1 SV=4	0.000	689.763	60	89	813	88	1512	170.0	7.66	1949.66	89	protein metabolism;RNA metabolism OR transcription;other metabolic processes;stress response;other biological processes	plasma membrane;other membranes;cytosol;other cell component	nucleic acid binding activity;other molecular function	Pf00043, Pf00458, Pf00587, Pf00749, Pf03129, Pf03950, Pf09180	107508	Eprs1	E9QKC4; mmu:107508; Q3UFJ2; Q4VC16; Q8CGC7	ENSMUSG00000026615	Parkinson's disease		1	1	4.01842e+08	4.88054e+08	2.26997e+08	2.43634e+08	5.36086e+07	1.48219e+08	1.08263e+08	1.56277e+08	1.04552e+08	2.31469e+08	5.14201e+08	4.88054e+08	3.48582e+08	4.50814e+08	1.75867e+08	3.15863e+08	2.31168e+08	3.10229e+08	2.39911e+08	4.40501e+08	High	High	High
High	IsMasterProtein	E9Q557	Desmoplakin OS=Mus musculus OX=10090 GN=Dsp PE=1 SV=1	0.000	683.831	33	108	267	107	2883	332.7	6.80	564.37	108	cell adhesion;cell organization and biogenesis;protein metabolism;other metabolic processes;stress response;developmental processes;other biological processes	plasma membrane;other membranes;cytoskeleton;other cell component	other molecular function	Pf00681, Pf17902, Pf18373	109620	Dsp	E9Q557; mmu:109620	ENSMUSG00000054889	Lung fibrosis; Alpha 6 beta 4 integrin signaling pathway	Neutrophil degranulation; Formation of the cornified envelope; RND3 GTPase cycle; RND1 GTPase cycle; Apoptotic cleavage of cell adhesion proteins	8	1	8.45749e+07	1.36098e+08	5.86858e+07	5.27289e+07	7.31092e+07	2.29876e+07	4.57429e+07	2.93241e+07	7.49639e+08	7.96183e+07	1.08223e+08	1.36098e+08	9.01196e+07	9.75681e+07	2.3984e+08	4.89879e+07	9.76729e+07	5.82121e+07	1.72017e+09	1.51519e+08	High	High	High
High	IsMasterProtein	P11499	Heat shock protein HSP 90-beta OS=Mus musculus OX=10090 GN=Hsp90ab1 PE=1 SV=3	0.000	678.462	65	58	1276	36	724	83.2	5.03	3524.27	58	cell organization and biogenesis;DNA metabolism;other metabolic processes;stress response;developmental processes;other biological processes	non-structural extracellular;plasma membrane;other membranes;cytosol;nucleus;other cytoplasmic organelle;other cell component	signal transduction activity or receptor binding;enzyme regulator activity;cytoskeletal activity;nucleic acid binding activity;other molecular function	Pf00183, Pf02518	15516	Hsp90ab1	mmu:15516; O89078; P11499; Q3UIQ7	ENSMUSG00000023944	TNF-alpha NF-kB signaling pathway; Focal adhesion: PI3K-Akt-mTOR signaling pathway	Attenuation phase; Estrogen-dependent gene expression; Neutrophil degranulation; The role of GTSE1 in G2/M progression after G2 checkpoint; Regulation of actin dynamics for phagocytic cup formation; HSP90 chaperone cycle for steroid hormone receptors (SHR) in the presence of ligand; Sema3A PAK dependent Axon repulsion; Aryl hydrocarbon receptor signalling; DDX58/IFIH1-mediated induction of interf…	16	2	6.50518e+08	9.54254e+08	6.66751e+08	3.55705e+08	2.23606e+08	5.60999e+08	5.50892e+08	2.87938e+08	3.48899e+08	5.8038e+08	8.3241e+08	9.54254e+08	1.02388e+09	6.58186e+08	7.33555e+08	1.19552e+09	1.1763e+09	5.71594e+08	8.00607e+08	1.1045e+09	High	High	High
High	IsMasterProtein	P07901	Heat shock protein HSP 90-alpha OS=Mus musculus OX=10090 GN=Hsp90aa1 PE=1 SV=4	0.000	664.263	66	60	1234	40	733	84.7	5.01	3327.84	60	cell organization and biogenesis;DNA metabolism;other metabolic processes;stress response;transport;developmental processes;other biological processes	extracellular matrix;plasma membrane;other membranes;cytosol;cytoskeleton;mitochondrion;nucleus;other cell component	signal transduction activity or receptor binding;enzyme regulator activity;cytoskeletal activity;nucleic acid binding activity;other molecular function	Pf00183, Pf02518	15519	Hsp90aa1	mmu:15519; P07901	ENSMUSG00000021270	EBV LMP1 signaling; TNF-alpha NF-kB signaling pathway; Focal adhesion: PI3K-Akt-mTOR signaling pathway; IL-6 signaling pathway; IL-2 signaling pathway	Neutrophil degranulation; Estrogen-dependent gene expression; Regulation of actin dynamics for phagocytic cup formation; Sema3A PAK dependent Axon repulsion; VEGFR2 mediated vascular permeability; Regulation of necroptotic cell death; The role of GTSE1 in G2/M progression after G2 checkpoint; Recruitment of NuMA to mitotic centrosomes; HSP90 chaperone cycle for steroid hormone receptors (SHR) in …	33	22	9.2927e+08	1.43282e+09	1.02032e+09	5.9939e+08	4.13569e+08	8.35094e+08	7.84299e+08	5.0927e+08	5.62969e+08	8.44166e+08	1.18911e+09	1.43282e+09	1.56683e+09	1.1091e+09	1.35674e+09	1.77964e+09	1.67468e+09	1.01097e+09	1.29183e+09	1.6065e+09	High	High	High
High	IsMasterProtein	Q9WU78	Programmed cell death 6-interacting protein OS=Mus musculus OX=10090 GN=Pdcd6ip PE=1 SV=3	0.000	657.761	75	66	1154	66	869	96.0	6.52	3253.38	66	cell cycle OR cell proliferation;cell organization and biogenesis;protein metabolism;other metabolic processes;transport;other biological processes	non-structural extracellular;plasma membrane;cytosol;cytoskeleton;ER/Golgi;other cell component	signal transduction activity or receptor binding;other molecular function	Pf03097, Pf13949	18571	Pdcd6ip	mmu:18571; O88695; O89014; Q3TED2; Q8BSL8; Q8R0H5; Q99LR3; Q9QZN8; Q9WU78	ENSMUSG00000032504		Regulation of necroptotic cell death	2	0	1.8639e+09	2.48935e+09	2.23519e+09	9.51954e+08	8.14959e+08	1.44827e+09	1.62042e+09	9.64396e+08	7.58064e+08	1.55031e+09	2.38507e+09	2.48935e+09	3.43242e+09	1.76147e+09	2.67353e+09	3.08635e+09	3.46002e+09	1.91445e+09	1.7395e+09	2.95035e+09	High	High	High
High	IsMasterProtein	B2RQC6	CAD protein OS=Mus musculus OX=10090 GN=Cad PE=1 SV=1	0.000	642.006	57	92	759	92	2225	243.1	6.43	2020.32	92	protein metabolism;other metabolic processes;stress response;transport;developmental processes;other biological processes	cytosol;nucleus;other cell component	kinase activity;other molecular function	Pf00117, Pf00185, Pf00988, Pf01979, Pf02142, Pf02729, Pf02786, Pf02787	69719	Cad	B2RQC6; B7ZN27; mmu:69719	ENSMUSG00000013629	PluriNetWork: mechanisms associated with pluripotency	Pyrimidine biosynthesis	2	0	2.62392e+08	2.85433e+08	1.46504e+08	1.30489e+08	5.95616e+07	1.76871e+08	1.09253e+08	6.04019e+07	6.0655e+07	1.4905e+08	3.3576e+08	2.85433e+08	2.24975e+08	2.41454e+08	1.95396e+08	3.76922e+08	2.33283e+08	1.19905e+08	1.39183e+08	2.83651e+08	High	High	High
High	IsMasterProtein	Q6PIC6	Sodium/potassium-transporting ATPase subunit alpha-3 OS=Mus musculus OX=10090 GN=Atp1a3 PE=1 SV=1	0.000	633.439	58	59	971	39	1013	111.6	5.41	2659.44	59	cell organization and biogenesis;transport;signal transduction;other biological processes	plasma membrane;other membranes;ER/Golgi;nucleus;other cell component	signal transduction activity or receptor binding;transporter activity;other molecular function	Pf00122, Pf00689, Pf00690, Pf13246	232975	Atp1a3	mmu:232975; Q6PIC6	ENSMUSG00000040907		Ion homeostasis; Ion transport by P-type ATPases	2	1	2.48224e+08	409125222	2.59182e+08	1.19384e+08	7.36359e+07	2.00946e+08	1.72582e+08	1.26591e+08	9.93358e+07	2.1945e+08	3.1763e+08	409125222	3.98007e+08	2.20904e+08	2.41568e+08	4.28228e+08	3.68507e+08	2.51299e+08	2.27943e+08	4.17628e+08	High	High	High
High	IsMasterProtein	Q3UH60	Disco-interacting protein 2 homolog B OS=Mus musculus OX=10090 GN=Dip2b PE=1 SV=1	0.000	613.442	63	74	719	71	1574	171.0	8.09	1905.74	74	cell organization and biogenesis;developmental processes;other biological processes	nucleus;other cell component	cytoskeletal activity	Pf00501, Pf06464	239667	Dip2b	mmu:239667; Q3UH60; Q8C1W5; Q8CDG9; Q8CHA2	ENSMUSG00000023026			0	2	2.29293e+08	4.30687e+08	2.11046e+08	9.41106e+07	4.67504e+07	1.37946e+08	109566849	5.62674e+07	9.40277e+07	1.72946e+08	2.93406e+08	4.30687e+08	3.24088e+08	1.7414e+08	1.53368e+08	2.93971e+08	2.33953e+08	1.11698e+08	2.15762e+08	3.29127e+08	High	High	High
High	IsMasterProtein	P63017	Heat shock cognate 71 kDa protein OS=Mus musculus OX=10090 GN=Hspa8 PE=1 SV=1	0.000	600.231	78	50	1437	43	646	70.8	5.52	3762.15	50	cell organization and biogenesis;protein metabolism;RNA metabolism OR transcription;other metabolic processes;stress response;transport;other biological processes	non-structural extracellular;plasma membrane;other membranes;cytosol;cytoskeleton;ER/Golgi;nucleus;other cytoplasmic organelle;other cell component	signal transduction activity or receptor binding;nucleic acid binding activity;other molecular function	Pf00012	15481	Hspa8	mmu:15481; P08109; P12225; P63017; Q3U6R0; Q3U764; Q3U7D7; Q3U7E2; Q3U9B4; Q3U9G0; Q3UGM0; Q5FWJ6; Q62373; Q62374; Q62375; Q6NZD0	ENSMUSG00000015656	Mapk signaling pathway; Exercise-induced circadian regulation	Neutrophil degranulation; mRNA Splicing - Major Pathway; AUF1 (hnRNP D0) binds and destabilizes mRNA; Clathrin-mediated endocytosis; Protein methylation; Regulation of HSF1-mediated heat shock response; HSP90 chaperone cycle for steroid hormone receptors (SHR) in the presence of ligand; Golgi Associated Vesicle Biogenesis; Attenuation phase; Lysosome Vesicle Biogenesis; GABA synthesis, release, r…	14	7	1.97451e+09	2.93035e+09	2.12206e+09	1.17391e+09	8.70025e+08	1.56884e+09	1.82694e+09	1.13729e+09	9.89504e+08	1.93349e+09	2.52661e+09	2.93035e+09	3.2587e+09	2.17217e+09	2.85418e+09	3.34328e+09	3.90099e+09	2.25767e+09	2.27058e+09	3.67955e+09	High	High	High
High	IsMasterProtein	P26041	Moesin OS=Mus musculus OX=10090 GN=Msn PE=1 SV=3	0.000	591.369	79	60	939	44	577	67.7	6.60	2324.37	60	cell adhesion;cell cycle OR cell proliferation;cell organization and biogenesis;developmental processes;other biological processes	plasma membrane;other membranes;cytoskeleton;other cell component	signal transduction activity or receptor binding;cytoskeletal activity;nucleic acid binding activity;other molecular function	Pf00373, Pf00769, Pf09379, Pf09380	17698	Msn	B1AX70; mmu:17698; P26041; Q3UL28; Q8BSN4	ENSMUSG00000031207	Regulation of actin cytoskeleton	Recycling pathway of L1	2	21	5.3003e+08	1.11173e+09	6.66039e+08	2.83995e+08	1.43715e+08	4.73569e+08	3.71522e+08	1.95595e+08	4.35236e+08	6.11205e+08	6.78233e+08	1.11173e+09	1.02279e+09	5.25496e+08	4.71467e+08	1.0092e+09	7.93294e+08	3.88281e+08	9.98723e+08	1.16316e+09	High	High	High
High	IsMasterProtein	P58252	Elongation factor 2 OS=Mus musculus OX=10090 GN=Eef2 PE=1 SV=2	0.000	579.306	71	57	798	56	858	95.3	6.83	2182.89	57	cell cycle OR cell proliferation;protein metabolism;other metabolic processes;stress response;developmental processes;other biological processes	plasma membrane;other membranes;cytosol;translational apparatus;other cell component	cytoskeletal activity;translation activity;nucleic acid binding activity;other molecular function	Pf00009, Pf00679, Pf03144, Pf03764, Pf14492	13629	Eef2	mmu:13629; P58252; Q544E4	ENSMUSG00000034994	Translation factors	Neutrophil degranulation; Protein methylation; Peptide chain elongation; Synthesis of diphthamide-EEF2	5	1	3.88296e+08	6.35649e+08	3.93044e+08	2.17972e+08	1.29866e+08	3.7933e+08	3.69855e+08	1.57434e+08	3.71443e+08	3.47776e+08	4.96868e+08	6.35649e+08	6.03569e+08	4.03328e+08	4.26035e+08	8.08374e+08	7.89734e+08	3.12526e+08	8.52338e+08	6.61841e+08	High	High	High
High	IsMasterProtein	P80314	T-complex protein 1 subunit beta OS=Mus musculus OX=10090 GN=Cct2 PE=1 SV=4	0.000	563.517	84	42	699	42	535	57.4	6.40	2121.24	42	cell organization and biogenesis;transport;other biological processes	cytosol;cytoskeleton;other cell component	other molecular function	Pf00118	12461	Cct2	mmu:12461; P80314; Q9R1U0	ENSMUSG00000034024		Neutrophil degranulation; RHOBTB2 GTPase cycle; Cooperation of PDCL (PhLP1) and TRiC/CCT in G-protein beta folding; RHOBTB1 GTPase cycle; BBSome-mediated cargo-targeting to cilium; Association of TriC/CCT with target proteins during biosynthesis	6	0	5.21185e+08	6.53248e+08	3.44552e+08	4.01803e+08	1.05763e+08	3.22361e+08	2.00639e+08	3.41282e+08	1.4246e+08	2.69805e+08	6.66914e+08	6.53248e+08	5.29103e+08	7.43486e+08	3.46963e+08	6.86971e+08	4.28415e+08	6.77487e+08	3.26898e+08	5.13456e+08	High	High	High
High	IsMasterProtein	P52480	Pyruvate kinase PKM OS=Mus musculus OX=10090 GN=Pkm PE=1 SV=4	0.000	553.799	72	37	787	4	531	57.8	7.47	2574.85	37	other metabolic processes;developmental processes;other biological processes	cytosol;ER/Golgi;nucleus;other cell component	nucleic acid binding activity;kinase activity;other molecular function	Pf00224, Pf02887	18746	Pkm	mmu:18746; P52480; Q3TBV8; Q3TBW5; Q3TC59; Q3U1X3; Q3U5P6; Q4VC20; Q64484; Q91YI8; Q9CWB1	ENSMUSG00000032294	Glycolysis and gluconeogenesis; Purine metabolism	Neutrophil degranulation; Glycolysis	4	45	7.60721e+08	1.36929e+09	7.77378e+08	4.8437e+08	2.74053e+08	6.70854e+08	6.18309e+08	2.9416e+08	4.85453e+08	6.70596e+08	9.73428e+08	1.36929e+09	1.19376e+09	8.96265e+08	8.99051e+08	1.42963e+09	1.32025e+09	5.83944e+08	1.11395e+09	1.27619e+09	High	High	High
High	IsMasterProtein	Q7TPV4	Myb-binding protein 1A OS=Mus musculus OX=10090 GN=Mybbp1a PE=1 SV=2	0.000	542.365	57	65	565	65	1344	151.9	8.95	1356.80	65	other metabolic processes;stress response;signal transduction;other biological processes	nucleus;other cell component	nucleic acid binding activity;other molecular function	Pf04931	18432	Mybbp1a	mmu:18432; O35851; Q7TPV4; Q80Y66; Q8R4X2; Q99KP0	ENSMUSG00000040463		B-WICH complex positively regulates rRNA expression	1	0	1.20151e+08	1.56527e+08	8.90555e+07	1.06998e+08	3.72498e+07	4.9045e+07	4.41235e+07	1.00537e+08	2.81895e+07	8.34268e+07	1.53746e+08	1.56527e+08	1.36756e+08	1.97987e+08	1.22201e+08	1.04518e+08	9.42149e+07	1.99578e+08	6.46855e+07	1.58767e+08	High	High	High
High	IsMasterProtein	P06800	Receptor-type tyrosine-protein phosphatase C OS=Mus musculus OX=10090 GN=Ptprc PE=1 SV=4	0.000	540.745	44	64	822	64	1293	144.7	5.94	2009.03	64	cell adhesion;cell cycle OR cell proliferation;cell organization and biogenesis;protein metabolism;other metabolic processes;stress response;transport;developmental processes;signal transduction;other biological processes	plasma membrane;other membranes;other cell component	signal transduction activity or receptor binding;cytoskeletal activity;other molecular function	Pf00102, Pf12453, Pf12567	19264	Ptprc	E9QLT5; mmu:19264; P06800; Q61812; Q61813; Q61814; Q61815; Q78EF1; S4R1S4; S4R2V1	ENSMUSG00000026395	EPO receptor signaling	Neutrophil degranulation; Phosphorylation of CD3 and TCR zeta chains; Other semaphorin interactions	4	0	5.65417e+08	9.31829e+08	5.89341e+08	2.71295e+08	1.48422e+08	3.63983e+08	3.13968e+08	2.52991e+08	2.58119e+08	4.58938e+08	7.23515e+08	9.31829e+08	9.05008e+08	5.01996e+08	4.86911e+08	7.7567e+08	6.70402e+08	5.02218e+08	5.92298e+08	8.7339e+08	High	High	High
High	IsMasterProtein	G5E829	Plasma membrane calcium-transporting ATPase 1 OS=Mus musculus OX=10090 GN=Atp2b1 PE=1 SV=1	0.000	533.387	48	55	626	40	1220	134.7	5.91	1780.76	55	stress response;transport;developmental processes;other biological processes	plasma membrane;other membranes;nucleus;other cell component	transporter activity;other molecular function	Pf00122, Pf00689, Pf00690, Pf00702, Pf12424, Pf13246	67972	Atp2b1	G5E829; mmu:67972	ENSMUSG00000019943	Splicing factor NOVA regulated synaptic proteins; Calcium regulation in cardiac cells	Ion homeostasis; Ion transport by P-type ATPases; Reduction of cytosolic Ca++ levels	5	19	1.92086e+08	3.34997e+08	2.13027e+08	1.0511e+08	5.52584e+07	1.58951e+08	1.13176e+08	6.61096e+07	8.03897e+07	1.75541e+08	2.45796e+08	3.34997e+08	3.27131e+08	1.94492e+08	1.81279e+08	3.38735e+08	2.4166e+08	1.31236e+08	1.84468e+08	3.34066e+08	High	High	High
High	IsMasterProtein	P99024	Tubulin beta-5 chain OS=Mus musculus OX=10090 GN=Tubb5 PE=1 SV=1	0.000	522.910	83	30	1394	5	444	49.6	4.89	3833.14	30	cell cycle OR cell proliferation;cell organization and biogenesis;other biological processes	other membranes;cytosol;cytoskeleton;nucleus;other cell component	signal transduction activity or receptor binding;cytoskeletal activity;other molecular function	Pf00091, Pf03953	22154	Tubb5	B1B178; mmu:22154; P05218; P99024; Q3TFB6; Q3THH9; Q3TIL1; Q3UAV4; Q3UF52; Q8WUC1; Q9CY33	ENSMUSG00000001525		Neutrophil degranulation; Anchoring of the basal body to the plasma membrane; Regulation of PLK1 Activity at G2/M Transition; Loss of Nlp from mitotic centrosomes; Recruitment of mitotic centrosome proteins and complexes; Recruitment of NuMA to mitotic centrosomes; AURKA Activation by TPX2	8	2	2.7696e+08	3.48096e+08	2.48848e+08	2.07008e+08	6.98557e+07	2.1177e+08	1.47332e+08	1.19013e+08	1.21873e+08	1.70673e+08	3.54402e+08	3.48096e+08	3.82138e+08	3.83042e+08	2.29167e+08	4.51296e+08	3.14593e+08	2.36256e+08	2.79658e+08	3.24802e+08	High	High	High
High	IsMasterProtein	Q61316	Heat shock 70 kDa protein 4 OS=Mus musculus OX=10090 GN=Hspa4 PE=1 SV=1	0.000	516.856	75	57	589	52	841	94.1	5.24	1558.54	57	cell organization and biogenesis;stress response;transport;other biological processes	non-structural extracellular;cytosol;mitochondrion;nucleus;other cell component	other molecular function	Pf00012		Hspa4	Q61316			Regulation of HSF1-mediated heat shock response	1	7	1.92831e+08	2.67238e+08	1.68707e+08	8.77793e+07	7.51786e+07	1.37152e+08	1.53351e+08	9.4856e+07	8.83292e+07	1.69491e+08	2.46749e+08	2.67238e+08	2.59071e+08	1.62424e+08	2.46629e+08	2.9228e+08	3.27445e+08	1.88301e+08	2.02686e+08	3.22552e+08	High	High	High
High	IsMasterProtein	P52480-2	Isoform M1 of Pyruvate kinase PKM OS=Mus musculus OX=10090 GN=Pkm	0.000	502.518	66	35	729	2	531	57.9	7.14	2305.57	35						Pkm	P52480-2				0	0	2.99947e+06	5.27374e+06	4.23159e+06	2093673	905048	2.7802e+06	2.60312e+06	921514	2.06125e+06	3.2236e+06	3.83816e+06	5.27374e+06	6.49814e+06	3.87407e+06	2.96908e+06	5.92478e+06	5.55834e+06	1.82932e+06	4.72988e+06	6.13473e+06	High	High	High
High	IsMasterProtein	P68372	Tubulin beta-4B chain OS=Mus musculus OX=10090 GN=Tubb4b PE=1 SV=1	0.000	501.383	83	30	1348	1	445	49.8	4.89	3582.19	30	cell cycle OR cell proliferation;cell organization and biogenesis;other biological processes	cytoskeleton;other cell component	cytoskeletal activity;nucleic acid binding activity;other molecular function	Pf00091, Pf03953	227613	Tubb4b	mmu:227613; P05217; P68372; Q3TKF0; Q3UJ73; Q99JZ6	ENSMUSG00000036752		COPI-dependent Golgi-to-ER retrograde traffic; Kinesins; MHC class II antigen presentation; Neutrophil degranulation; COPI-mediated anterograde transport; Separation of Sister Chromatids; The role of GTSE1 in G2/M progression after G2 checkpoint; Resolution of Sister Chromatid Cohesion; RHO GTPases Activate Formins; EML4 and NUDC in mitotic spindle formation; HSP90 chaperone cycle for steroid hor…	28	46	1.27767e+09	1.70135e+09	9.69848e+08	7.93882e+08	2.35008e+08	8.10177e+08	7.23401e+08	6.05371e+08	5.82663e+08	8.53871e+08	1.63492e+09	1.70135e+09	1.48932e+09	1.46898e+09	7.70962e+08	1.72654e+09	1.54465e+09	1.20174e+09	1.33702e+09	1.62497e+09	High	High	High
High	IsMasterProtein	P63260	Actin, cytoplasmic 2 OS=Mus musculus OX=10090 GN=Actg1 PE=1 SV=1	0.000	499.429	81	31	1555	14	375	41.8	5.48	3881.12	31	cell organization and biogenesis;stress response;transport;developmental processes;other biological processes	non-structural extracellular;plasma membrane;other membranes;cytosol;cytoskeleton;other cell component	cytoskeletal activity;other molecular function	Pf00022	11465	Actg1	mmu:11465; P02571; P14104; P63260; P99022	ENSMUSG00000062825	Myometrial relaxation and contraction pathways; Regulation of actin cytoskeleton; Focal adhesion	Regulation of actin dynamics for phagocytic cup formation; Platelet degranulation ; Clathrin-mediated endocytosis; RHO GTPases Activate Formins; Adherens junctions interactions; RHO GTPases activate IQGAPs; VEGFA-VEGFR2 Pathway; EPHB-mediated forward signaling; Interaction between L1 and Ankyrins; MAP2K and MAPK activation; Recycling pathway of L1; Formation of annular gap junctions; Cell-extrace…	19	23	3.47179e+09	4.41972e+09	3.02888e+09	2.99008e+09	8.65666e+08	1.88381e+09	1.48567e+09	2.05781e+09	3.98347e+09	2.60282e+09	4.44254e+09	4.41972e+09	4.65123e+09	5.53276e+09	2.83988e+09	4.01452e+09	3.17228e+09	4.08501e+09	9.14074e+09	4.95334e+09	High	High	High
High	IsMasterProtein	Q8BGQ7	Alanine--tRNA ligase, cytoplasmic OS=Mus musculus OX=10090 GN=Aars1 PE=1 SV=1	0.000	485.129	64	48	520	48	968	106.8	5.67	1410.74	48	protein metabolism;RNA metabolism OR transcription;other metabolic processes;developmental processes;other biological processes	mitochondrion;other cell component	nucleic acid binding activity;other molecular function	Pf01411, Pf02272, Pf07973	234734	Aars1	mmu:234734; Q8BGQ7; Q8BXR0	ENSMUSG00000031960			0	0	1.36345e+08	2.66564e+08	1.25913e+08	7.85245e+07	3.47689e+07	1.0628e+08	1.1658e+08	5.47199e+07	5.92362e+07	1.5712e+08	1.74469e+08	2.66564e+08	1.93355e+08	1.45299e+08	1.14062e+08	2.2649e+08	2.48928e+08	1.08626e+08	1.35927e+08	2.9901e+08	High	High	High
High	IsMasterProtein	P11983	T-complex protein 1 subunit alpha OS=Mus musculus OX=10090 GN=Tcp1 PE=1 SV=3	0.000	473.291	82	38	567	38	556	60.4	6.16	1809.94	38	transport;other biological processes	cytosol;cytoskeleton;ER/Golgi;other cell component	other molecular function	Pf00118	21454	Tcp1	mmu:21454; P11983; P11984; Q3TJ96; Q3TKU1; Q3U5T8; Q3U7I8; Q3UAA8; Q3UB80; Q3UE48	ENSMUSG00000068039		BBSome-mediated cargo-targeting to cilium; Cooperation of PDCL (PhLP1) and TRiC/CCT in G-protein beta folding; Association of TriC/CCT with target proteins during biosynthesis	3	0	4.6434e+08	5.46528e+08	2.86596e+08	3.1607e+08	7.97419e+07	2.73593e+08	1.5093e+08	1.83348e+08	1.21361e+08	2.22153e+08	5.94175e+08	5.46528e+08	4.40105e+08	5.84847e+08	2.61599e+08	5.83044e+08	3.22274e+08	3.63968e+08	2.78483e+08	4.22772e+08	High	High	High
High	IsMasterProtein	Q9QUJ7	Long-chain-fatty-acid--CoA ligase 4 OS=Mus musculus OX=10090 GN=Acsl4 PE=1 SV=2	0.000	463.626	70	44	497	44	711	79.0	8.28	1386.22	44	cell organization and biogenesis;other metabolic processes;transport;developmental processes;other biological processes	plasma membrane;other membranes;mitochondrion;ER/Golgi;other cytoplasmic organelle;other cell component	other molecular function	Pf00501	50790	Acsl4	mmu:50790; Q5D071; Q9JHT4; Q9QUJ7; Q9R0H3	ENSMUSG00000031278	Fatty acid beta-oxidation; PPAR signaling pathway; Fatty acid biosynthesis; Mitochondrial long chain fatty acid beta-oxidation; Cholesterol metabolism with Bloch and Kandutsch-Russell pathways; Omega-3 / omega-6 fatty acid synthesis; Omega-9 fatty acid synthesis	Synthesis of very long-chain fatty acyl-CoAs; Intracellular metabolism of fatty acids regulates insulin secretion	9	0	2.7959e+08	5.65553e+08	2.79869e+08	1.19298e+08	6.00489e+07	1.48105e+08	1.44033e+08	5.82853e+07	1.10417e+08	2.75857e+08	3.57767e+08	5.65553e+08	4.29775e+08	2.20746e+08	1.96995e+08	3.15621e+08	3.07548e+08	1.15704e+08	2.53369e+08	5.24973e+08	High	High	High
High	IsMasterProtein	P17182	Alpha-enolase OS=Mus musculus OX=10090 GN=Eno1 PE=1 SV=3	0.000	462.649	79	34	819	28	434	47.1	6.80	2409.17	34	other metabolic processes;developmental processes;other biological processes	plasma membrane;other membranes;cytosol;other cell component	nucleic acid binding activity;other molecular function	Pf00113, Pf03952	13806; 433182	Eno1	mmu:13806; mmu:433182; P17182; Q99KT7; Q9DCY7	ENSMUSG00000059040; ENSMUSG00000063524	Glycolysis and gluconeogenesis	Gluconeogenesis; Glycolysis	3	6	1.01266e+09	1.52785e+09	1.05122e+09	6.37078e+08	4.16577e+08	9.25295e+08	6.95691e+08	4.35187e+08	8.93678e+08	8.98667e+08	1.29582e+09	1.52785e+09	1.61429e+09	1.17883e+09	1.36661e+09	1.97186e+09	1.48548e+09	8.63901e+08	2.05069e+09	1.71022e+09	High	High	High
High	IsMasterProtein	P10126	Elongation factor 1-alpha 1 OS=Mus musculus OX=10090 GN=Eef1a1 PE=1 SV=3	0.000	458.685	76	32	1136	32	462	50.1	9.01	3238.30	32	protein metabolism;other metabolic processes;other biological processes	plasma membrane;other membranes;cytosol;cytoskeleton;nucleus;other cell component	nucleic acid binding activity;other molecular function	Pf00009, Pf03143, Pf03144	13627	Eef1a1	mmu:13627; P10126; Q61511; Q6ZWN2; Q8BMB8; Q8BVS8; Q99KU5	ENSMUSG00000037742	Translation factors; EGFR1 signaling pathway	Neutrophil degranulation; Eukaryotic Translation Elongation; HSF1 activation; Protein methylation	6	0	2.15571e+09	3.01266e+09	2.0425e+09	1.06365e+09	7.66991e+08	1.74592e+09	1.86385e+09	8.0715e+08	1.29311e+09	1.8357e+09	2.75847e+09	3.01266e+09	3.13652e+09	1.96815e+09	2.51617e+09	3.72066e+09	3.97979e+09	1.60229e+09	2.96727e+09	3.49346e+09	High	High	High
High	IsMasterProtein	P05555	Integrin alpha-M OS=Mus musculus OX=10090 GN=Itgam PE=1 SV=2	0.000	456.893	46	44	533	44	1153	127.4	7.27	1493.49	44	cell adhesion;cell-cell signaling;cell cycle OR cell proliferation;cell organization and biogenesis;stress response;transport;developmental processes;signal transduction;other biological processes	non-structural extracellular;plasma membrane;other membranes;nucleus;other cell component	other molecular function	Pf00092, Pf00357, Pf01839, Pf08441		Itgam	P05555; Q8CA73			Neutrophil degranulation; Cell surface interactions at the vascular wall; Integrin cell surface interactions; Toll Like Receptor 4 (TLR4) Cascade	4	0	2.08288e+08	2.84447e+08	2.59318e+08	1.12462e+08	6.37888e+07	1.38602e+08	1.1713e+08	1.10396e+08	9.09788e+07	1.50102e+08	2.66527e+08	2.84447e+08	3.98216e+08	2.08096e+08	2.09264e+08	2.9537e+08	2.50104e+08	2.19151e+08	2.08766e+08	2.85653e+08	High	High	High
High	IsMasterProtein	P09055	Integrin beta-1 OS=Mus musculus OX=10090 GN=Itgb1 PE=1 SV=1	0.000	453.434	55	41	673	41	798	88.2	5.94	1927.65	41	cell adhesion;cell cycle OR cell proliferation;cell organization and biogenesis;other metabolic processes;stress response;transport;developmental processes;signal transduction;other biological processes	extracellular matrix;plasma membrane;other membranes;other cytoplasmic organelle;other cell component	signal transduction activity or receptor binding;cytoskeletal activity;other molecular function	Pf00362, Pf07965, Pf07974, Pf08725, Pf17205, Pf18372	16412	Itgb1	F6R105; mmu:16412; P09055; Q3TIW5; Q3TWH6; Q60993; Q61126; Q8BTU0; Q8BVU1	ENSMUSG00000025809	PluriNetWork: mechanisms associated with pluripotency; Hepatocyte growth factor receptor signaling; Neural crest differentiation; Primary focal segmental glomerulosclerosis (FSGS); Focal adhesion: PI3K-Akt-mTOR signaling pathway; Factors and pathways affecting insulin-like growth factor (IGF1)-Akt signaling; Integrin-mediated cell adhesion; Focal adhesion	Integrin cell surface interactions; Localization of the PINCH-ILK-PARVIN complex to focal adhesions; Syndecan interactions; Molecules associated with elastic fibres; MET activates PTK2 signaling; Immunoregulatory interactions between a Lymphoid and a non-Lymphoid cell; RAC1 GTPase cycle; ECM proteoglycans; Laminin interactions; RHOG GTPase cycle; RAC2 GTPase cycle; RAC3 GTPase cycle; Signal trans…	26	0	9.73206e+08	1.22894e+09	1.01523e+09	5.26418e+08	3.08265e+08	5.15394e+08	5.2884e+08	6.704e+08	4.5972e+08	6.59774e+08	1.24533e+09	1.22894e+09	1.55901e+09	9.74069e+08	1.01128e+09	1.09834e+09	1.12921e+09	1.33083e+09	1.0549e+09	1.25559e+09	High	High	High
High	IsMasterProtein	P23116	Eukaryotic translation initiation factor 3 subunit A OS=Mus musculus OX=10090 GN=Eif3a PE=1 SV=5	0.000	452.076	53	73	597	73	1344	161.8	6.77	1261.49	73	cell organization and biogenesis;protein metabolism;other metabolic processes;other biological processes	cytosol;cytoskeleton;translational apparatus;nucleus;other cell component	signal transduction activity or receptor binding;nucleic acid binding activity	Pf01399	13669	Eif3a	E9QQ50; mmu:13669; P23116; Q60697; Q62162	ENSMUSG00000024991	Translation factors	L13a-mediated translational silencing of Ceruloplasmin expression; Formation of a pool of free 40S subunits; GTP hydrolysis and joining of the 60S ribosomal subunit; Translation initiation complex formation; Formation of the ternary complex, and subsequently, the 43S complex; Ribosomal scanning and start codon recognition	7	0	1.60557e+08	1.7336e+08	9.14772e+07	1.53781e+08	3.28072e+07	8.97255e+07	5.7134e+07	1.37673e+08	6.78128e+07	8.4334e+07	2.0545e+08	1.7336e+08	1.40475e+08	2.84552e+08	1.07626e+08	1.91211e+08	1.21996e+08	2.73299e+08	1.55608e+08	1.60493e+08	High	High	High
High	IsMasterProtein	P42932	T-complex protein 1 subunit theta OS=Mus musculus OX=10090 GN=Cct8 PE=1 SV=3	0.000	451.591	80	48	632	48	548	59.5	5.62	1721.52	48	cell organization and biogenesis;transport;other biological processes	cytosol;cytoskeleton;nucleus;other cell component	other molecular function	Pf00118	12469	Cct8	mmu:12469; P42932	ENSMUSG00000025613		Neutrophil degranulation; BBSome-mediated cargo-targeting to cilium; Cooperation of PDCL (PhLP1) and TRiC/CCT in G-protein beta folding; Association of TriC/CCT with target proteins during biosynthesis	4	0	5.50618e+08	6.85773e+08	3.22568e+08	3.74508e+08	9.06147e+07	3.31126e+08	1.8969e+08	3.01812e+08	1.46069e+08	2.85253e+08	7.04577e+08	6.85773e+08	4.95345e+08	6.92979e+08	2.97268e+08	7.0565e+08	4.05036e+08	5.99136e+08	3.35181e+08	5.42855e+08	High	High	High
High	IsMasterProtein	Q00651	Integrin alpha-4 OS=Mus musculus OX=10090 GN=Itga4 PE=1 SV=1	0.000	447.727	57	47	669	47	1039	115.6	6.73	1686.28	47	cell adhesion;cell organization and biogenesis;transport;developmental processes;signal transduction;other biological processes	non-structural extracellular;plasma membrane;other membranes;other cell component	other molecular function	Pf01839, Pf08441	16401	Itga4	mmu:16401; Q00651		Focal adhesion: PI3K-Akt-mTOR signaling pathway; Integrin-mediated cell adhesion; Focal adhesion	Cell surface interactions at the vascular wall; Integrin cell surface interactions; Immunoregulatory interactions between a Lymphoid and a non-Lymphoid cell	6	0	5.15846e+08	7.21989e+08	5.68761e+08	2.91393e+08	1.46679e+08	3.09942e+08	2.9452e+08	3.15646e+08	2.0226e+08	3.81449e+08	6.60083e+08	7.21989e+08	8.73405e+08	5.39185e+08	4.8119e+08	6.60504e+08	6.28876e+08	6.26598e+08	4.6412e+08	7.25922e+08	High	High	High
High	IsMasterProtein	O70318	Band 4.1-like protein 2 OS=Mus musculus OX=10090 GN=Epb41l2 PE=1 SV=2	0.000	445.854	68	59	574	58	988	109.9	5.43	1360.96	59	cell cycle OR cell proliferation;cell organization and biogenesis;other biological processes	plasma membrane;other membranes;cytoskeleton;nucleus;other cell component	cytoskeletal activity;other molecular function	Pf00373, Pf04382, Pf05902, Pf08736, Pf09379, Pf09380	13822	Epb41l2	G3X9B8; mmu:13822; O70318	ENSMUSG00000019978	Splicing factor NOVA regulated synaptic proteins	Neurexins and neuroligins	2	2	1.80732e+08	2.99264e+08	1.80707e+08	9.87487e+07	5.73264e+07	1.00123e+08	1.14877e+08	7.01069e+07	7.49672e+07	1.70716e+08	2.31266e+08	2.99264e+08	2.77499e+08	1.82722e+08	1.88063e+08	2.13368e+08	2.45291e+08	1.39171e+08	1.72025e+08	3.24885e+08	High	High	High
High	IsMasterProtein	Q8BKC5	Importin-5 OS=Mus musculus OX=10090 GN=Ipo5 PE=1 SV=3	0.000	440.201	55	49	431	49	1097	123.5	4.93	1150.65	49	transport;other biological processes	nucleus;other cell component	other molecular function	Pf02985, Pf13646, Pf18808, Pf18816, Pf18829	70572	Ipo5	mmu:70572; Q3TEG2; Q7TQC6; Q8BKC5; Q9EQ30	ENSMUSG00000030662			0	0	9.62391e+07	1.66556e+08	9.14974e+07	4.79197e+07	3.05131e+07	8.13735e+07	9.42117e+07	2.96644e+07	3.30718e+07	8.80552e+07	1.23149e+08	1.66556e+08	1.40506e+08	8.86693e+07	1.001e+08	1.73412e+08	2.01166e+08	5.88876e+07	7.58888e+07	1.67575e+08	High	High	High
High	IsMasterProtein	Q8BZN6-4	Isoform 4 of Dedicator of cytokinesis protein 10 OS=Mus musculus OX=10090 GN=Dock10	0.000	436.682	46	78	461	3	2176	248.5	7.12	967.78	78						Dock10	Q8BZN6-4				0	72	8.3745e+07	1.43756e+08	7.12551e+07	2.99387e+07	1.37427e+07	4.34503e+07	4.07207e+07	1.67018e+07	2.70813e+07	7.40603e+07	1.07161e+08	1.43756e+08	1.09421e+08	5.53978e+07	4.5084e+07	9.25953e+07	8.69491e+07	3.31552e+07	6.21426e+07	1.40942e+08	High	High	High
High	IsMasterProtein	P68369	Tubulin alpha-1A chain OS=Mus musculus OX=10090 GN=Tuba1a PE=1 SV=1	0.000	436.201	82	32	689	3	451	50.1	5.06	2051.53	32	cell cycle OR cell proliferation;cell organization and biogenesis;other biological processes	other membranes;cytoskeleton;other cytoplasmic organelle;other cell component	cytoskeletal activity;other molecular function	Pf00091, Pf03953	22142	Tuba1a	mmu:22142; P02551; P05210; P05212; P68369; Q3TGF0; Q3TIW2; Q3TPJ1; Q3ULN1; Q5XJF8	ENSMUSG00000072235		Separation of Sister Chromatids; AURKA Activation by TPX2; Anchoring of the basal body to the plasma membrane; COPI-dependent Golgi-to-ER retrograde traffic; Regulation of PLK1 Activity at G2/M Transition; Loss of Nlp from mitotic centrosomes; Recruitment of mitotic centrosome proteins and complexes; Recruitment of NuMA to mitotic centrosomes; The role of GTSE1 in G2/M progression after G2 checkp…	27	2	4.77306e+07	6.27807e+07	4.41709e+07	3.85811e+07	1.62763e+07	4.07946e+07	3.84715e+07	2.71645e+07	1.6934e+07	3.3927e+07	6.10767e+07	6.27807e+07	6.78301e+07	7.13893e+07	5.33955e+07	8.69358e+07	8.21465e+07	5.39249e+07	3.8858e+07	6.45653e+07	High	High	High
High	IsMasterProtein	Q61233	Plastin-2 OS=Mus musculus OX=10090 GN=Lcp1 PE=1 SV=4	0.000	435.842	78	49	606	43	627	70.1	5.33	1660.94	49	cell organization and biogenesis;stress response;developmental processes;signal transduction;other biological processes	plasma membrane;other membranes;cytosol;cytoskeleton;other cell component	signal transduction activity or receptor binding;cytoskeletal activity;other molecular function	Pf00307, Pf13499	18826	Lcp1	mmu:18826; Q3UE24; Q61233; Q8R1X3; Q9CV77	ENSMUSG00000021998			0	7	2.17826e+08	4.77691e+08	3.31631e+08	1.54909e+08	6.01716e+07	1.74773e+08	1.59845e+08	4.44972e+08	1.63557e+08	3.12686e+08	2.78732e+08	4.77691e+08	5.09262e+08	2.86639e+08	1.97397e+08	3.72452e+08	3.41309e+08	8.83326e+08	3.75309e+08	5.95062e+08	High	High	High
High	IsMasterProtein	Q91ZX7	Prolow-density lipoprotein receptor-related protein 1 OS=Mus musculus OX=10090 GN=Lrp1 PE=1 SV=1	0.000	432.618	22	84	538	83	4545	504.4	5.36	1129.61	84	cell cycle OR cell proliferation;cell organization and biogenesis;other metabolic processes;transport;developmental processes;signal transduction;other biological processes	plasma membrane;other membranes;cytoskeleton;ER/Golgi;nucleus;other cytoplasmic organelle;other cell component	other molecular function	Pf00008, Pf00057, Pf00058, Pf07645, Pf12662, Pf14670, Pf16472	16971	Lrp1	mmu:16971; Q61291; Q91ZX7; Q920Y4		Statin pathway; Wnt signaling pathway (NetPath)	Retinoid metabolism and transport; Scavenging of heme from plasma	4	1	8.26791e+07	1.24731e+08	9.42551e+07	3.24041e+07	2.03728e+07	6.85219e+07	4.65911e+07	3.12778e+07	2.86835e+07	6.09959e+07	1.05797e+08	1.24731e+08	1.44741e+08	5.99597e+07	6.68343e+07	1.46024e+08	9.9484e+07	6.20904e+07	6.58192e+07	1.16079e+08	High	High	High
High	IsMasterProtein	P29341	Polyadenylate-binding protein 1 OS=Mus musculus OX=10090 GN=Pabpc1 PE=1 SV=2	0.000	429.086	73	43	719	43	636	70.6	9.50	1801.59	43	RNA metabolism OR transcription;other metabolic processes;other biological processes	cytosol;nucleus;other cell component	nucleic acid binding activity;other molecular function	Pf00076, Pf00658	18458	Pabpc1	mmu:18458; P29341; Q99L36	ENSMUSG00000022283	Translation factors; mRNA processing	L13a-mediated translational silencing of Ceruloplasmin expression; Nonsense Mediated Decay (NMD) independent of the Exon Junction Complex (EJC); Nonsense Mediated Decay (NMD) enhanced by the Exon Junction Complex (EJC); Translation initiation complex formation; Deadenylation of mRNA; AUF1 (hnRNP D0) binds and destabilizes mRNA	8	0	6.84908e+08	7.7636e+08	7.15044e+08	3.73072e+08	3.17396e+08	4.83128e+08	5.28534e+08	3.59385e+08	2.78262e+08	5.38508e+08	8.76416e+08	7.7636e+08	1.09804e+09	6.90322e+08	1.04124e+09	1.02958e+09	1.12856e+09	7.13425e+08	6.3852e+08	1.02482e+09	High	High	High
High	IsMasterProtein	Q8BZN6	Dedicator of cytokinesis protein 10 OS=Mus musculus OX=10090 GN=Dock10 PE=1 SV=3	0.000	428.811	45	77	459	2	2150	245.6	7.05	981.14	77	cell organization and biogenesis;developmental processes;signal transduction;other biological processes	cytosol;nucleus;other cell component	enzyme regulator activity;other molecular function	Pf00169, Pf06920, Pf11878, Pf14429	210293	Dock10	F1AHI9; mmu:210293; Q8BZN6			RAC1 GTPase cycle; Factors involved in megakaryocyte development and platelet production; CDC42 GTPase cycle; RAC2 GTPase cycle; RAC3 GTPase cycle	5	0	3769321	5.48547e+06	4.33334e+06	1624516	308823	1.77264e+06	604463	245767	877015	2.40464e+06	4.82327e+06	5.48547e+06	6.6544e+06	3.00596e+06	1.01312e+06	3.77761e+06	1.29068e+06	487878	2.01246e+06	4.5762e+06	High	High	High
High	IsMasterProtein	Q61598	Rab GDP dissociation inhibitor beta OS=Mus musculus OX=10090 GN=Gdi2 PE=1 SV=1	0.000	422.961	83	42	534	34	445	50.5	6.25	1494.95	42	transport;signal transduction;other biological processes	other membranes;ER/Golgi;other cell component	enzyme regulator activity;other molecular function	Pf00996	14569	Gdi2	mmu:14569; Q541Z9; Q61598; Q8C530; Q9D8M9	ENSMUSG00000021218		Neutrophil degranulation; RAB GEFs exchange GTP for GDP on RABs	2	9	2.15399e+08	3.45501e+08	2.7991e+08	1.1016e+08	6.97263e+07	195811611	1.64635e+08	6.19282e+07	1.22058e+08	2.04834e+08	2.75627e+08	3.45501e+08	4.29837e+08	2.03837e+08	2.28742e+08	4.17286e+08	3.51538e+08	1.22935e+08	2.80082e+08	3.89813e+08	High	High	High
High	IsMasterProtein	P16858	Glyceraldehyde-3-phosphate dehydrogenase OS=Mus musculus OX=10090 GN=Gapdh PE=1 SV=2	0.000	418.557	85	24	890	24	333	35.8	8.25	2336.42	24	cell organization and biogenesis;protein metabolism;other metabolic processes;stress response;developmental processes;signal transduction;other biological processes	plasma membrane;other membranes;cytosol;cytoskeleton;nucleus;other cytoplasmic organelle;other cell component	enzyme regulator activity;cytoskeletal activity;other molecular function	Pf00044, Pf02800	14433	Gapdh	A6H6A8; mmu:14433; P16858; Q0QEU0; Q3THM2; Q3TUI2; Q3UMT2; Q4V783; Q569X2; Q569X5; Q5U410	ENSMUSG00000057666	Glycolysis and gluconeogenesis	Gluconeogenesis; Glycolysis	3	0	1.16988e+09	1.61482e+09	1.08201e+09	7.58443e+08	3.06262e+08	7.62777e+08	6.6737e+08	4.46453e+08	5.89366e+08	8.3943e+08	1.49699e+09	1.61482e+09	1.66156e+09	1.4034e+09	1.00471e+09	1.62552e+09	1.42501e+09	8.86266e+08	1.3524e+09	1.59749e+09	High	High	High
High	IsMasterProtein	Q9D6F9	Tubulin beta-4A chain OS=Mus musculus OX=10090 GN=Tubb4a PE=1 SV=3	0.000	417.715	79	26	1193	4	444	49.6	4.88	3093.18	26	cell cycle OR cell proliferation;cell organization and biogenesis;other biological processes	cytoskeleton;other cell component	cytoskeletal activity;other molecular function	Pf00091, Pf03953	22153	Tubb4a	mmu:22153; Q62364; Q80Y54; Q9D6F9	ENSMUSG00000062591	Exercise-induced circadian regulation	Separation of Sister Chromatids; Anchoring of the basal body to the plasma membrane; Resolution of Sister Chromatid Cohesion; Regulation of PLK1 Activity at G2/M Transition; Loss of Nlp from mitotic centrosomes; Recruitment of mitotic centrosome proteins and complexes; Recruitment of NuMA to mitotic centrosomes; RHO GTPases Activate Formins; AURKA Activation by TPX2; EML4 and NUDC in mitotic spin…	28	0	665474	1.42667e+06	706235			689905	627940	242666	8420203	979115	851548	1.42667e+06	1.08451e+06			1.47023e+06	1.34081e+06	481722	1.93216e+07	1.86332e+06	High	High	High
High	IsMasterProtein	P68373	Tubulin alpha-1C chain OS=Mus musculus OX=10090 GN=Tuba1c PE=1 SV=1	0.000	416.632	82	32	650	3	449	49.9	5.10	1935.80	32	cell cycle OR cell proliferation;cell organization and biogenesis	other membranes;cytoskeleton;nucleus;other cell component	cytoskeletal activity;other molecular function	Pf00091, Pf03953	22146	Tuba1c	mmu:22146; P05216; P68373; Q9CSE9	ENSMUSG00000043091		COPI-dependent Golgi-to-ER retrograde traffic; Kinesins; MHC class II antigen presentation; COPI-mediated anterograde transport; Separation of Sister Chromatids; The role of GTSE1 in G2/M progression after G2 checkpoint; Resolution of Sister Chromatid Cohesion; RHO GTPases Activate Formins; EML4 and NUDC in mitotic spindle formation; HSP90 chaperone cycle for steroid hormone receptors (SHR) in th…	21	37	9.74561e+08	1.25191e+09	9.04877e+08	7.14519e+08	2.72045e+08	8.23555e+08	7.12264e+08	4.43551e+08	5.66386e+08	7.49097e+08	1.24706e+09	1.25191e+09	1.38955e+09	1.32213e+09	8.92462e+08	1.75505e+09	1.52087e+09	8.80504e+08	1.29967e+09	1.42558e+09	High	High	High
High	IsMasterProtein	Q02053	Ubiquitin-like modifier-activating enzyme 1 OS=Mus musculus OX=10090 GN=Uba1 PE=1 SV=1	0.000	416.040	53	43	480	33	1058	117.7	5.66	1367.91	43	protein metabolism;other metabolic processes;stress response	other membranes;mitochondrion;ER/Golgi;nucleus;other cytoplasmic organelle;other cell component	other molecular function	Pf00899, Pf09358, Pf10585, Pf16190, Pf16191	22201	Uba1	A6H6S6; mmu:22201; P31253; Q02053; Q542H8	ENSMUSG00000001924	Parkinson's disease; Proteasome degradation	Antigen processing: Ubiquitination & Proteasome degradation; Synthesis of active ubiquitin: roles of E1 and E2 enzymes	4	11	1.32461e+08	1.78733e+08	8.31331e+07	1.02464e+08	2.67872e+07	8.7815e+07	7.33507e+07	5.93996e+07	7.90825e+07	8.38169e+07	1.69499e+08	1.78733e+08	1.27662e+08	1.89596e+08	8.78772e+07	1.87139e+08	1.56623e+08	1.17916e+08	1.81468e+08	1.59509e+08	High	High	High
High	IsMasterProtein	Q7TMM9	Tubulin beta-2A chain OS=Mus musculus OX=10090 GN=Tubb2a PE=1 SV=1	0.000	415.260	74	29	1195	6	445	49.9	4.89	3119.61	29	cell cycle OR cell proliferation;cell organization and biogenesis;developmental processes	cytoskeleton;other cell component	cytoskeletal activity;other molecular function	Pf00091, Pf03953	22151	Tubb2a	mmu:22151; Q7TMM9	ENSMUSG00000058672		Recycling pathway of L1; MHC class II antigen presentation; The role of GTSE1 in G2/M progression after G2 checkpoint; COPI-dependent Golgi-to-ER retrograde traffic; Kinesins; COPI-mediated anterograde transport; Separation of Sister Chromatids; Resolution of Sister Chromatid Cohesion; Recruitment of NuMA to mitotic centrosomes; RHO GTPases Activate Formins; EML4 and NUDC in mitotic spindle forma…	21	3	1.3703e+07	2.0208e+07	1.19746e+07	1.07307e+07	1.91096e+06	7.69755e+06	6.62662e+06	5.38789e+06	9.85867e+06	1.09971e+07	1.75345e+07	2.0208e+07	1.83885e+07	1.98558e+07	6.26905e+06	1.64039e+07	1.41495e+07	1.06956e+07	2.26224e+07	2.09282e+07	High	High	High
High	IsMasterProtein	Q9WVK4	EH domain-containing protein 1 OS=Mus musculus OX=10090 GN=Ehd1 PE=1 SV=1	0.000	410.759	86	43	521	28	534	60.6	6.83	1272.17	43	cell organization and biogenesis;transport;developmental processes;other biological processes	plasma membrane;other membranes;other cytoplasmic organelle;other cell component	other molecular function	Pf00350, Pf12763, Pf16880, Pf18150	13660	Ehd1	mmu:13660; Q9WVK4	ENSMUSG00000024772	Insulin signaling	Factors involved in megakaryocyte development and platelet production	2	18	2.0192e+08	3.19003e+08	2.0148e+08	1.26927e+08	5.87502e+07	1.11166e+08	1.18403e+08	9.65246e+07	9.83502e+07	1.45384e+08	2.5838e+08	3.19003e+08	3.09399e+08	2.34862e+08	1.92735e+08	2.36902e+08	2.5282e+08	1.91614e+08	2.25681e+08	2.76675e+08	High	High	High
High	IsMasterProtein	P80315	T-complex protein 1 subunit delta OS=Mus musculus OX=10090 GN=Cct4 PE=1 SV=3	0.000	410.068	71	36	557	35	539	58.0	8.02	1663.86	36	transport;other biological processes	cytosol;cytoskeleton;nucleus;other cell component	other molecular function	Pf00118	12464	Cct4	mmu:12464; P80315	ENSMUSG00000007739		Cooperation of PDCL (PhLP1) and TRiC/CCT in G-protein beta folding; BBSome-mediated cargo-targeting to cilium; Association of TriC/CCT with target proteins during biosynthesis	3	1	4.51307e+08	6.37125e+08	2.81787e+08	3.17185e+08	6.92717e+07	2.52864e+08	1.71468e+08	2.54284e+08	1.15458e+08	2.53444e+08	5.77498e+08	6.37125e+08	4.3272e+08	5.8691e+08	2.27251e+08	5.38869e+08	3.66127e+08	5.04786e+08	2.64937e+08	4.82321e+08	High	High	High
High	IsMasterProtein	Q9WUA3	ATP-dependent 6-phosphofructokinase, platelet type OS=Mus musculus OX=10090 GN=Pfkp PE=1 SV=1	0.000	408.612	62	40	423	37	784	85.4	7.11	1100.28	40	other metabolic processes;other biological processes	other membranes;cytosol;other cell component	kinase activity;other molecular function	Pf00365	56421	Pfkp	mmu:56421; Q3TNA9; Q3U4P1; Q3U7G4; Q4KUG1; Q543K8; Q8C5I6; Q9JI86; Q9WUA3	ENSMUSG00000021196	Glycolysis and gluconeogenesis	Glycolysis	2	5	1.0922e+08	1.4905e+08	8.53782e+07	6.36763e+07	3.43882e+07	7.99461e+07	8.53922e+07	3.09397e+07	4.18453e+07	7.88202e+07	1.3976e+08	1.4905e+08	1.31109e+08	1.17825e+08	1.12813e+08	1.7037e+08	1.82334e+08	6.14192e+07	9.60211e+07	1.5e+08	High	High	High
High	IsMasterProtein	P80318	T-complex protein 1 subunit gamma OS=Mus musculus OX=10090 GN=Cct3 PE=1 SV=1	0.000	402.641	72	45	579	45	545	60.6	6.70	1442.19	45	cell organization and biogenesis;transport;other biological processes	cytosol;cytoskeleton;other cell component	other molecular function	Pf00118	12462	Cct3	mmu:12462; P80318	ENSMUSG00000001416		Cooperation of PDCL (PhLP1) and TRiC/CCT in G-protein beta folding; Association of TriC/CCT with target proteins during biosynthesis; BBSome-mediated cargo-targeting to cilium	3	0	4.61195e+08	6.48866e+08	2.8585e+08	3.00313e+08	7.32652e+07	2.63697e+08	1.73496e+08	2.17672e+08	1.46822e+08	2.47902e+08	5.9015e+08	6.48866e+08	4.3896e+08	5.55691e+08	2.40352e+08	5.61953e+08	3.70459e+08	4.32106e+08	3.36908e+08	4.71774e+08	High	High	High
High	IsMasterProtein	Q8BMJ2	Leucine--tRNA ligase, cytoplasmic OS=Mus musculus OX=10090 GN=Lars1 PE=1 SV=2	0.000	402.472	56	59	436	59	1178	134.1	7.05	910.61	59	cell organization and biogenesis;protein metabolism;RNA metabolism OR transcription;other metabolic processes;stress response;other biological processes	cytosol;ER/Golgi;nucleus;other cytoplasmic organelle;other cell component	enzyme regulator activity;other molecular function	Pf00133, Pf08264	107045	Lars1	mmu:107045; Q8BKW9; Q8BMJ2	ENSMUSG00000024493			0	0	1.27655e+08	1.4692e+08	6.81498e+07	8.40272e+07	1.86188e+07	5.49111e+07	3.4164e+07	4.82662e+07	3.19314e+07	5.766e+07	1.63349e+08	1.4692e+08	1.04653e+08	1.55482e+08	6.10804e+07	1.17019e+08	7.29489e+07	9.58146e+07	7.32719e+07	1.09731e+08	High	High	High
High	IsMasterProtein	P09411	Phosphoglycerate kinase 1 OS=Mus musculus OX=10090 GN=Pgk1 PE=1 SV=4	0.000	397.389	83	33	556	27	417	44.5	7.90	1370.43	33	protein metabolism;other metabolic processes;stress response;other biological processes	non-structural extracellular;other membranes;cytosol;other cell component	kinase activity;other molecular function	Pf00162	18655	Pgk1	mmu:18655; P09411; Q3TPE6; Q3UKV8; Q5XJE7	ENSMUSG00000062070	Glycolysis and gluconeogenesis	Gluconeogenesis; Glycolysis	3	7	2.93117e+08	4.30348e+08	2.54573e+08	2.1088e+08	9.9931e+07	2.14578e+08	1.88662e+08	1.37052e+08	2.47038e+08	2.49289e+08	3.75076e+08	4.30348e+08	3.90929e+08	3.90206e+08	3.27831e+08	4.57279e+08	4.02843e+08	2.72066e+08	5.6687e+08	4.74413e+08	High	High	High
High	IsMasterProtein	O54988-2	Isoform 2 of STE20-like serine/threonine-protein kinase OS=Mus musculus OX=10090 GN=Slk	0.000	394.768	54	58	520	55	1202	137.6	5.08	1272.21	58						Slk	O54988-2				0	3	8.11203e+07	1.40188e+08	1.1924e+08	4.99551e+07	5.14956e+07	1.00756e+08	1.01958e+08	6.27217e+07	4.42168e+07	1.05175e+08	1.03803e+08	1.40188e+08	1.83108e+08	9.24355e+07	1.68935e+08	2.14716e+08	2.17707e+08	1.24511e+08	1.01463e+08	2.00155e+08	High	High	High
High	IsMasterProtein	Q64737	Trifunctional purine biosynthetic protein adenosine-3 OS=Mus musculus OX=10090 GN=Gart PE=1 SV=3	0.000	394.415	59	47	413	47	1010	107.4	6.68	1143.73	47	other metabolic processes;developmental processes;other biological processes	cytosol	other molecular function	Pf00551, Pf00586, Pf01071, Pf02769, Pf02843, Pf02844	14450	Gart	mmu:14450; Q3TGI3; Q64737; Q6NS48	ENSMUSG00000022962	Purine metabolism; One-carbon metabolism	Purine ribonucleoside monophosphate biosynthesis	3	0	9.29525e+07	1.45529e+08	8.99928e+07	5.82903e+07	29965478	7.7265e+07	6.86468e+07	4.70674e+07	3.82573e+07	7.98696e+07	1.18943e+08	1.45529e+08	1.38195e+08	1.07859e+08	9.8304e+07	1.64656e+08	1.46579e+08	9.34348e+07	8.77879e+07	1.51997e+08	High	High	High
High	IsMasterProtein	P80316	T-complex protein 1 subunit epsilon OS=Mus musculus OX=10090 GN=Cct5 PE=1 SV=1	0.000	391.177	70	35	575	34	541	59.6	6.02	1442.59	35	transport;other biological processes	cytosol;cytoskeleton;other cell component	cytoskeletal activity;nucleic acid binding activity;other molecular function	Pf00118	12465	Cct5	mmu:12465; P80316; Q3TIE0; Q3U530; Q3UCU4; Q3UJK9; Q3UWA9; Q542K3; Q6ZQJ1	ENSMUSG00000022234		BBSome-mediated cargo-targeting to cilium; Cooperation of PDCL (PhLP1) and TRiC/CCT in G-protein beta folding; Association of TriC/CCT with target proteins during biosynthesis	3	0	3.94151e+08	4.89968e+08	2.6172e+08	2.78199e+08	7.08009e+07	2.32129e+08	1.44563e+08	1.70086e+08	1.15213e+08	1.83859e+08	5.0436e+08	4.89968e+08	4.01904e+08	5.14771e+08	2.32268e+08	4.94681e+08	3.08679e+08	3.37642e+08	2.64375e+08	3.49895e+08	High	High	High
High	IsMasterProtein	Q61739-2	Isoform Alpha-6X1A of Integrin alpha-6 OS=Mus musculus OX=10090 GN=Itga6	0.000	390.228	53	50	517	1	1073	119.5	6.96	1402.58	50						Itga6	Q61739-2				0	0		179363				10126.5	37946.9	68226.2		359989		179363				21580.2	81026.3	135438		685082	Not Found	High	Not Found
High	IsMasterProtein	P68368	Tubulin alpha-4A chain OS=Mus musculus OX=10090 GN=Tuba4a PE=1 SV=1	0.000	388.937	80	31	657	11	448	49.9	5.06	1902.01	31	cell cycle OR cell proliferation;cell organization and biogenesis	cytoskeleton;other cell component	cytoskeletal activity;other molecular function	Pf00091, Pf03953	22145	Tuba4a	mmu:22145; P05215; P68368; Q3TY31	ENSMUSG00000026202		COPI-mediated anterograde transport; Platelet degranulation ; HSP90 chaperone cycle for steroid hormone receptors (SHR) in the presence of ligand; MHC class II antigen presentation; Recycling pathway of L1; Aggrephagy; COPI-independent Golgi-to-ER retrograde traffic; Separation of Sister Chromatids; The role of GTSE1 in G2/M progression after G2 checkpoint; Anchoring of the basal body to the plas…	28	0	1.29848e+08	1.67935e+08	1.1659e+08	5.68116e+07	2.81831e+07	1.47449e+08	1.30047e+08	4.2877e+07	7.7871e+07	8.72193e+07	1.66155e+08	1.67935e+08	1.79039e+08	1.05123e+08	9.24568e+07	3.14223e+08	2.77685e+08	8.51163e+07	1.78688e+08	1.65984e+08	High	High	High
High	IsMasterProtein	Q61739	Integrin alpha-6 OS=Mus musculus OX=10090 GN=Itga6 PE=1 SV=3	0.000	388.490	52	50	515	1	1091	122.1	7.03	1401.96	50	cell adhesion;cell organization and biogenesis;developmental processes;signal transduction;other biological processes	extracellular matrix;plasma membrane;other membranes;other cell component	signal transduction activity or receptor binding;other molecular function	Pf01839, Pf08441	16403	Itga6	A2AU04; mmu:16403; Q61739	ENSMUSG00000027111	Focal adhesion: PI3K-Akt-mTOR signaling pathway; Alpha 6 beta 4 integrin signaling pathway; Integrin-mediated cell adhesion; Focal adhesion	Integrin cell surface interactions; Basigin interactions; Assembly of collagen fibrils and other multimeric structures; Laminin interactions; Syndecan interactions; Type I hemidesmosome assembly	10	51	2.53388e+08	3.40725e+08	2.91601e+08	1.39473e+08	6.74732e+07	1.3544e+08	110622418	1.21905e+08	9.08789e+07	1.75565e+08	3.24238e+08	3.40725e+08	4.4779e+08	2.58077e+08	2.21351e+08	2.88631e+08	2.36207e+08	2.41997e+08	2.08537e+08	3.34111e+08	Not Found	Not Found	Not Found
High	IsMasterProtein	Q8VDM4	26S proteasome non-ATPase regulatory subunit 2 OS=Mus musculus OX=10090 GN=Psmd2 PE=1 SV=1	0.000	386.424	58	49	485	49	908	100.1	5.17	1181.16	49	protein metabolism;other metabolic processes;other biological processes	nucleus;other cell component	enzyme regulator activity	Pf01851, Pf17781, Pf18051	21762	Psmd2	mmu:21762; Q8VDM4	ENSMUSG00000006998	Proteasome degradation	Separation of Sister Chromatids; The role of GTSE1 in G2/M progression after G2 checkpoint; Neutrophil degranulation; Antigen processing: Ubiquitination & Proteasome degradation; ABC-family proteins mediated transport; Downstream TCR signaling; FCERI mediated NF-kB activation; Neddylation; Asymmetric localization of PCP proteins; Degradation of AXIN; Hedgehog 'on' state; Ub-specific processing pr…	49	0	1.89424e+08	2.26484e+08	1.20899e+08	1.1748e+08	5.98555e+07	1.0712e+08	8.88968e+07	1.18844e+08	7.2308e+07	1.05705e+08	2.42389e+08	2.26484e+08	1.85656e+08	2.17382e+08	1.9636e+08	2.28278e+08	1.89817e+08	2.3592e+08	1.65923e+08	2.01163e+08	High	High	High
High	IsMasterProtein	P21956	Lactadherin OS=Mus musculus OX=10090 GN=Mfge8 PE=1 SV=3	0.000	384.816	63	32	1306	32	463	51.2	6.52	3105.68	32	cell adhesion;cell organization and biogenesis;transport;developmental processes;other biological processes	non-structural extracellular;plasma membrane;other membranes	signal transduction activity or receptor binding;other molecular function	Pf00008, Pf00754	17304	Mfge8	mmu:17304; P21956; P97800; Q3TBN5; Q3U8S9; Q9R1X9; Q9WTS3	ENSMUSG00000030605		Regulation of Insulin-like Growth Factor (IGF) transport and uptake by Insulin-like Growth Factor Binding Proteins (IGFBPs); Post-translational protein phosphorylation	2	0	2.41919e+09	5.20171e+09	4.27537e+09	1.18265e+09	2.45007e+09	5.77355e+09	6.03505e+09	9.58312e+08	1.15419e+09	2.70729e+09	3.09563e+09	5.20171e+09	6.56538e+09	2.18834e+09	8.03762e+09	1.23038e+10	1.28864e+10	1.90237e+09	2.64849e+09	5.15214e+09	High	High	High
High	IsMasterProtein	Q9EQP2	EH domain-containing protein 4 OS=Mus musculus OX=10090 GN=Ehd4 PE=1 SV=1	0.000	384.732	82	38	559	33	541	61.4	6.76	1522.61	38	cell organization and biogenesis;transport;other biological processes	plasma membrane;other membranes;ER/Golgi;other cytoplasmic organelle;other cell component	other molecular function	Pf00350, Pf12763, Pf16880, Pf18150	98878	Ehd4	mmu:98878; Q9EQP2	ENSMUSG00000027293			0	3	3.28875e+08	5.31819e+08	3.39624e+08	1.80907e+08	7.89427e+07	1.51593e+08	1.43094e+08	1.41461e+08	1.38917e+08	2.51694e+08	4.20833e+08	5.31819e+08	5.21536e+08	3.34746e+08	2.58977e+08	3.23055e+08	3.05542e+08	2.80819e+08	3.18768e+08	4.78991e+08	High	High	High
High	IsMasterProtein	P50516	V-type proton ATPase catalytic subunit A OS=Mus musculus OX=10090 GN=Atp6v1a PE=1 SV=2	0.000	383.800	83	43	470	43	617	68.3	5.58	1181.78	43	other metabolic processes;transport;other biological processes	plasma membrane;other membranes;cytosol;nucleus;other cell component	transporter activity;other molecular function	Pf00006, Pf02874, Pf16886	11964	Atp6v1a	mmu:11964; P50516; Q3TKS0; Q3U5W3; Q3U777; Q3UDZ9; Q3US31; Q8CHX2	ENSMUSG00000052459		Amino acids regulate mTORC1; ROS and RNS production in phagocytes; Insulin receptor recycling; Transferrin endocytosis and recycling; Ion channel transport	5	0	1.54158e+08	2.65687e+08	1.84624e+08	8.96605e+07	3.65325e+07	1.36813e+08	1.08483e+08	4.57527e+07	8.44756e+07	1.27764e+08	1.97263e+08	2.65687e+08	2.83514e+08	1.65905e+08	1.19848e+08	2.91558e+08	2.31638e+08	9.08249e+07	1.93843e+08	2.43144e+08	High	High	High
High	IsMasterProtein	Q9EQK5	Major vault protein OS=Mus musculus OX=10090 GN=Mvp PE=1 SV=4	0.000	377.561	67	43	412	43	861	95.9	5.59	1083.31	43	cell cycle OR cell proliferation;protein metabolism;other metabolic processes;signal transduction;other biological processes	cytosol;cytoskeleton;nucleus;other cell component	other molecular function	Pf01505, Pf11978, Pf17794, Pf17795, Pf17796	78388	Mvp	Q922X6; Q9EQK5			Neutrophil degranulation	1	0	1.75843e+08	2.38358e+08	1.26954e+08	1.12452e+08	3.48897e+07	1.11771e+08	5.63027e+07	4.62333e+07	4.25705e+07	8.34469e+07	2.25011e+08	2.38358e+08	1.94955e+08	2.08078e+08	1.14458e+08	2.38192e+08	1.20221e+08	9.1779e+07	9.76851e+07	1.58805e+08	High	High	High
High	IsMasterProtein	Q9Z1Q9	Valine--tRNA ligase OS=Mus musculus OX=10090 GN=Vars1 PE=1 SV=1	0.000	374.498	53	53	463	53	1263	140.1	7.77	1136.98	53	protein metabolism;RNA metabolism OR transcription;other metabolic processes	cytosol	other molecular function	Pf00043, Pf00133, Pf08264	22321	Vars1	mmu:22321; Q9QUN2; Q9Z1Q9	ENSMUSG00000007029			0	0	1.66004e+08	1.79125e+08	6.97687e+07	1.27238e+08	2.00841e+07	7.61514e+07	4.4394e+07	8.01087e+07	6.12604e+07	6.35927e+07	2.12421e+08	1.79125e+08	1.07139e+08	2.35437e+08	6.58875e+07	1.62283e+08	9.47926e+07	1.59026e+08	1.40572e+08	1.21021e+08	High	High	High
High	IsMasterProtein	P80313	T-complex protein 1 subunit eta OS=Mus musculus OX=10090 GN=Cct7 PE=1 SV=1	0.000	371.584	79	40	507	40	544	59.6	7.84	1298.77	40	transport;other biological processes	cytosol;cytoskeleton;other cell component	other molecular function	Pf00118	12468	Cct7	mmu:12468; P80313	ENSMUSG00000030007		Cooperation of PDCL (PhLP1) and TRiC/CCT in G-protein beta folding; RHOBTB2 GTPase cycle; RHOBTB1 GTPase cycle; Association of TriC/CCT with target proteins during biosynthesis	4	0	3.60971e+08	4.75293e+08	2.41233e+08	2.31006e+08	6.76966e+07	2.29795e+08	1.4297e+08	1.94215e+08	1.13023e+08	2.01501e+08	4.61902e+08	4.75293e+08	3.70444e+08	4.27448e+08	2.22084e+08	4.89706e+08	3.05278e+08	3.85542e+08	2.5935e+08	3.83469e+08	High	High	High
High	IsMasterProtein	Q01853	Transitional endoplasmic reticulum ATPase OS=Mus musculus OX=10090 GN=Vcp PE=1 SV=4	0.000	369.987	75	54	418	53	806	89.3	5.26	1033.17	54	cell cycle OR cell proliferation;cell organization and biogenesis;protein metabolism;DNA metabolism;other metabolic processes;stress response;transport;other biological processes	other membranes;cytosol;ER/Golgi;nucleus;other cell component	signal transduction activity or receptor binding;enzyme regulator activity;other molecular function	Pf00004, Pf02359, Pf02933, Pf09336, Pf17862	269523	Vcp	mmu:269523; Q01853; Q3TFH9; Q3TIM2; Q3TXN9; Q6PI18; Q8BSR6; Q8CEG4	ENSMUSG00000028452	IL-9 signaling pathway	Neutrophil degranulation; RHOH GTPase cycle; Ovarian tumor domain proteases; HSF1 activation; Hedgehog ligand biogenesis; ABC-family proteins mediated transport; Protein methylation; Translesion Synthesis by POLH; N-glycan trimming in the ER and Calnexin/Calreticulin cycle; Josephin domain DUBs	11	1	6.66306e+07	1.09054e+08	8.81849e+07	4.5623e+07	2.46381e+07	5.71574e+07	5.45636e+07	3.1021e+07	1.68068e+08	6.24931e+07	8.52613e+07	1.09054e+08	1.35419e+08	8.44195e+07	8.08271e+07	1.21806e+08	1.16507e+08	6.15806e+07	3.85659e+08	1.18928e+08	High	High	High
High	IsMasterProtein	Q62192	CD180 antigen OS=Mus musculus OX=10090 GN=Cd180 PE=1 SV=2	0.000	368.471	49	29	403	29	661	74.3	5.88	1331.31	29	cell cycle OR cell proliferation;stress response;signal transduction;other biological processes	non-structural extracellular;extracellular matrix;plasma membrane;other membranes	other molecular function	Pf13855, Pf18831	17079	Cd180	mmu:17079; Q62192; Q8C251	ENSMUSG00000021624		Toll Like Receptor 4 (TLR4) Cascade	1	0	4.06624e+08	4.75148e+08	4.55083e+08	1.9562e+08	8.31393e+07	1.84408e+08	2.25494e+08	1.70019e+08	1.44821e+08	2.4815e+08	5.20321e+08	4.75148e+08	6.98838e+08	3.61969e+08	2.72744e+08	3.92985e+08	4.81487e+08	3.3751e+08	3.32317e+08	4.72246e+08	High	High	High
High	IsMasterProtein	E9Q3L2	Phosphatidylinositol 4-kinase alpha OS=Mus musculus OX=10090 GN=Pi4ka PE=1 SV=2	0.000	365.230	39	71	343	71	2105	236.9	7.06	663.62	71	cell organization and biogenesis;other metabolic processes;signal transduction;other biological processes	plasma membrane;other membranes;ER/Golgi;other cell component	kinase activity;other molecular function	Pf00454, Pf00613, Pf19274	224020	Pi4ka	E9Q3L2; mmu:224020; Q3UVT5; Q6DIC7; Q7TNG2; Q80Y45			Synthesis of PIPs at the ER membrane; Synthesis of PIPs at the Golgi membrane	2	0	5.07635e+07	1.05899e+08	5.46547e+07	2.24318e+07	1.39035e+07	4.06381e+07	3.83345e+07	9.73871e+06	2.42273e+07	5.52367e+07	6.49575e+07	1.05899e+08	8.39292e+07	4.15072e+07	4.56115e+07	8.66023e+07	8.18541e+07	1.93326e+07	5.55936e+07	1.05119e+08	High	High	High
High	IsMasterProtein	Q80X90	Filamin-B OS=Mus musculus OX=10090 GN=Flnb PE=1 SV=3	0.000	363.892	38	74	325	65	2602	277.7	5.71	636.93	74	cell organization and biogenesis;stress response;developmental processes;other biological processes	plasma membrane;other membranes;cytosol;cytoskeleton;nucleus;other cell component	cytoskeletal activity;other molecular function	Pf00307, Pf00630	286940	Flnb	E9QNV9; mmu:286940; Q80X90; Q8VHX4; Q8VHX7; Q99KY3	ENSMUSG00000025278		ISG15 antiviral mechanism	1	2	2.35114e+07	2.78282e+07	2.56429e+07	2.51094e+07	3.14996e+06	1.07847e+07	7.13862e+06	2.14366e+07	7.75288e+07	1.87184e+07	3.00854e+07	2.78282e+07	3.9378e+07	4.64617e+07	1.03337e+07	2.29828e+07	1.52428e+07	4.25545e+07	1.77903e+08	3.56223e+07	High	High	High
High	IsMasterProtein	P97820	Mitogen-activated protein kinase kinase kinase kinase 4 OS=Mus musculus OX=10090 GN=Map4k4 PE=1 SV=1	0.000	361.005	52	54	407	41	1233	140.5	7.47	861.54	54	cell organization and biogenesis;protein metabolism;other metabolic processes;stress response;developmental processes;signal transduction;other biological processes	other cell component	cytoskeletal activity;kinase activity;other molecular function	Pf00069, Pf00780	26921	Map4k4	mmu:26921; P97820		Mapk signaling pathway; Insulin signaling	Oxidative Stress Induced Senescence	3	13	8.68757e+07	1.91163e+08	8.36429e+07	3.57189e+07	2.15277e+07	6.34189e+07	8.89323e+07	3.38909e+07	4.50151e+07	9.67511e+07	1.11167e+08	1.91163e+08	1.28444e+08	6.60933e+07	7.06234e+07	1.3515e+08	1.89893e+08	6.72777e+07	1.03295e+08	1.84124e+08	High	High	High
High	IsMasterProtein	Q9WTI7-3	Isoform 3 of Unconventional myosin-Ic OS=Mus musculus OX=10090 GN=Myo1c	0.000	360.745	65	58	424	2	1044	119.8	9.39	968.65	58						Myo1c	Q9WTI7-3				0	56	9.255e+07	1.80758e+08	1.05022e+08	4.30846e+07	2.67504e+07	7.45537e+07	7.56898e+07	1.89676e+07	4.6298e+07	9.68007e+07	1.18428e+08	1.80758e+08	1.61275e+08	7.97225e+07	8.77566e+07	1.58879e+08	1.61617e+08	3.7653e+07	1.06239e+08	1.84218e+08	High	High	High
High	IsMasterProtein	P11835	Integrin beta-2 OS=Mus musculus OX=10090 GN=Itgb2 PE=1 SV=2	0.000	359.619	59	39	455	38	771	85.0	7.12	1222.70	39	cell adhesion;cell cycle OR cell proliferation;cell organization and biogenesis;other metabolic processes;stress response;transport;signal transduction;other biological processes	plasma membrane;other membranes;other cell component	signal transduction activity or receptor binding;other molecular function	Pf00362, Pf07965, Pf08725, Pf17205	16414	Itgb2	mmu:16414; P11835; Q64482		IL-5 signaling pathway; Focal adhesion: PI3K-Akt-mTOR signaling pathway; Integrin-mediated cell adhesion; Focal adhesion	Neutrophil degranulation; Immunoregulatory interactions between a Lymphoid and a non-Lymphoid cell; Cell surface interactions at the vascular wall; Integrin cell surface interactions; Toll Like Receptor 4 (TLR4) Cascade	9	1	2.21888e+08	3.23648e+08	2.84253e+08	1.38192e+08	7.21588e+07	1.41241e+08	1.33124e+08	1.42125e+08	1.15319e+08	1.94048e+08	2.83931e+08	3.23648e+08	4.36507e+08	2.55707e+08	2.36722e+08	3.00992e+08	2.84254e+08	2.82136e+08	2.64618e+08	3.69287e+08	High	High	High
High	IsMasterProtein	P60843	Eukaryotic initiation factor 4A-I OS=Mus musculus OX=10090 GN=Eif4a1 PE=1 SV=1	0.000	358.609	79	29	559	16	406	46.1	5.48	1495.44	29	protein metabolism;other metabolic processes	other cell component	nucleic acid binding activity;other molecular function	Pf00270, Pf00271	13681	Eif4a1	mmu:13681; P04765; P60843; Q61516	ENSMUSG00000059796	Translation factors	L13a-mediated translational silencing of Ceruloplasmin expression; GTP hydrolysis and joining of the 60S ribosomal subunit; Deadenylation of mRNA; Translation initiation complex formation; Ribosomal scanning and start codon recognition; ISG15 antiviral mechanism	8	16	3.98954e+08	5.30645e+08	2.44184e+08	2.61712e+08	7.39187e+07	2.19147e+08	1.65564e+08	1.25045e+08	2.29732e+08	2.66224e+08	5.10506e+08	5.30645e+08	3.74976e+08	4.84264e+08	2.42496e+08	4.67015e+08	3.53521e+08	2.48229e+08	5.27158e+08	5.06642e+08	High	High	High
High	IsMasterProtein	Q9WTI7-2	Isoform 2 of Unconventional myosin-Ic OS=Mus musculus OX=10090 GN=Myo1c	0.000	356.520	64	57	416	1	1028	118.1	9.35	958.40	57						Myo1c	Q9WTI7-2				0	0		1.81372e+06			306721				523431	1.32759e+06		1.81372e+06			1.00622e+06				1.2011e+06	2.52649e+06	Not Found	Peak Found	Not Found
High	IsMasterProtein	Q3TXS7	26S proteasome non-ATPase regulatory subunit 1 OS=Mus musculus OX=10090 GN=Psmd1 PE=1 SV=1	0.000	354.873	55	43	348	43	953	105.7	5.39	847.61	43	protein metabolism;other metabolic processes;other biological processes	nucleus;other cell component	enzyme regulator activity;other molecular function	Pf01851, Pf13646, Pf18004	70247	Psmd1	B2RRP8; mmu:70247; Q3TXS7	ENSMUSG00000026229	TNF-alpha NF-kB signaling pathway	Separation of Sister Chromatids; The role of GTSE1 in G2/M progression after G2 checkpoint; Neutrophil degranulation; Antigen processing: Ubiquitination & Proteasome degradation; ABC-family proteins mediated transport; Downstream TCR signaling; FCERI mediated NF-kB activation; Neddylation; Asymmetric localization of PCP proteins; Degradation of AXIN; Hedgehog 'on' state; Ub-specific processing pr…	49	0	1.05178e+08	1.2744e+08	6.05017e+07	8.03219e+07	1.36384e+07	6.0241e+07	3.26671e+07	7.9822e+07	5.64815e+07	6.01865e+07	1.34587e+08	1.2744e+08	9.29081e+07	1.48625e+08	4.47419e+07	1.28377e+08	6.97525e+07	1.58457e+08	1.29606e+08	1.14539e+08	High	High	High
High	IsMasterProtein	P08752	Guanine nucleotide-binding protein G(i) subunit alpha-2 OS=Mus musculus OX=10090 GN=Gnai2 PE=1 SV=5	0.000	354.508	76	27	475	18	355	40.5	5.45	1390.35	27	cell-cell signaling;cell cycle OR cell proliferation;signal transduction;other biological processes	plasma membrane;other membranes;cytosol;cytoskeleton;nucleus;other cell component	signal transduction activity or receptor binding;other molecular function	Pf00503	14678	Gnai2	mmu:14678; P08752; Q3TXK7; Q6P1C0	ENSMUSG00000032562	Chemokine signaling pathway; G protein signaling pathways; Calcium regulation in cardiac cells; Signal transduction of S1P receptor	Extra-nuclear estrogen signaling; G alpha (i) signalling events; Adenylate cyclase inhibitory pathway; ADP signalling through P2Y purinoceptor 12; Adrenaline,noradrenaline inhibits insulin secretion	9	10	3.29395e+08	6.55343e+08	3.79374e+08	1.48205e+08	1.03228e+08	2.99635e+08	2.27383e+08	1.77385e+08	1.46685e+08	2.95264e+08	4.21497e+08	6.55343e+08	5.82578e+08	2.74235e+08	3.38647e+08	6.38541e+08	4.85521e+08	3.52132e+08	3.36593e+08	5.61907e+08	High	High	High
High	IsMasterProtein	P97333	Neuropilin-1 OS=Mus musculus OX=10090 GN=Nrp1 PE=1 SV=2	0.000	354.313	58	41	420	41	923	102.9	5.90	1196.50	41	cell adhesion;cell organization and biogenesis;protein metabolism;other metabolic processes;stress response;transport;developmental processes;signal transduction;other biological processes	plasma membrane;other membranes;cytosol;cytoskeleton;mitochondrion;other cytoplasmic organelle;other cell component	enzyme regulator activity;kinase activity;other molecular function	Pf00431, Pf00629, Pf00754, Pf11980	18186	Nrp1	mmu:18186; P97333; Q6PAR3	ENSMUSG00000025810		Signal transduction by L1; CRMPs in Sema3A signaling; Sema3A PAK dependent Axon repulsion; SEMA3A-Plexin repulsion signaling by inhibiting Integrin adhesion; Neurophilin interactions with VEGF and VEGFR	5	0	1.77488e+08	2.33918e+08	1.87321e+08	9.07492e+07	51379100	9.48116e+07	8.71746e+07	9.26248e+07	7.18632e+07	1.26551e+08	2.27116e+08	2.33918e+08	2.87656e+08	1.6792e+08	1.68553e+08	2.02049e+08	1.8614e+08	1.83872e+08	1.64902e+08	2.40835e+08	High	High	High
High	IsMasterProtein	Q91XV3	Brain acid soluble protein 1 OS=Mus musculus OX=10090 GN=Basp1 PE=1 SV=3	0.000	346.999	93	26	355	26	226	22.1	4.51	1335.44	26	developmental processes;other biological processes	plasma membrane;other membranes;nucleus;other cell component	nucleic acid binding activity;other molecular function	Pf05466	70350	Basp1	mmu:70350; Q91XV3	ENSMUSG00000045763		RHOF GTPase cycle	1	0	3.70199e+08	5.95085e+08	4.17702e+08	2.58308e+08	1.33263e+08	1.70216e+08	1.52211e+08	3.42714e+08	1.84432e+08	3.21126e+08	4.73711e+08	5.95085e+08	6.41435e+08	4.77965e+08	4.37179e+08	3.6274e+08	3.2501e+08	6.80331e+08	4.23211e+08	6.11125e+08	High	High	High
High	IsMasterProtein	Q60864	Stress-induced-phosphoprotein 1 OS=Mus musculus OX=10090 GN=Stip1 PE=1 SV=1	0.000	344.885	69	44	504	44	543	62.5	6.80	1078.60	44	other biological processes	cytosol;nucleus;other cell component	other molecular function	Pf00515, Pf17830	20867	Stip1	mmu:20867; Q3TT16; Q60864; Q8BPH3; Q99L66	ENSMUSG00000024966		RND1 GTPase cycle; HSP90 chaperone cycle for steroid hormone receptors (SHR) in the presence of ligand	2	0	1.21556e+08	1.91861e+08	1.70355e+08	7.285e+07	7.83129e+07	1.22408e+08	1.31185e+08	9.67653e+07	7.99821e+07	1.34058e+08	1.55544e+08	1.91861e+08	2.61601e+08	1.348e+08	2.56911e+08	2.60859e+08	2.80115e+08	1.92091e+08	1.83532e+08	2.55122e+08	High	High	High
High	IsMasterProtein	Q8BU30	Isoleucine--tRNA ligase, cytoplasmic OS=Mus musculus OX=10090 GN=Iars1 PE=1 SV=2	0.000	344.010	53	61	433	61	1262	144.2	6.55	819.09	61	protein metabolism;RNA metabolism OR transcription;other metabolic processes	cytosol;nucleus;other cell component	nucleic acid binding activity;other molecular function	Pf00133, Pf08264, Pf19302	105148	Iars1	mmu:105148; Q6NXK4; Q8BU30	ENSMUSG00000037851			0	0	1.3291e+08	1.68067e+08	6.78938e+07	8.5856e+07	1.85718e+07	5.50934e+07	4.10946e+07	4.70948e+07	3.16647e+07	5.91826e+07	1.70073e+08	1.68067e+08	1.0426e+08	1.58866e+08	6.0926e+07	1.17407e+08	8.77475e+07	9.34891e+07	7.26599e+07	1.12628e+08	High	High	High
High	IsMasterProtein	Q922F4	Tubulin beta-6 chain OS=Mus musculus OX=10090 GN=Tubb6 PE=1 SV=1	0.000	343.605	81	28	778	13	447	50.1	4.89	1713.19	28	cell cycle OR cell proliferation;cell organization and biogenesis	cytoskeleton;other cell component	cytoskeletal activity;other molecular function	Pf00091, Pf03953	67951	Tubb6	mmu:67951; Q922F4	ENSMUSG00000001473		COPI-mediated anterograde transport; HSP90 chaperone cycle for steroid hormone receptors (SHR) in the presence of ligand; MHC class II antigen presentation; Recycling pathway of L1; Aggrephagy; COPI-independent Golgi-to-ER retrograde traffic; Separation of Sister Chromatids; The role of GTSE1 in G2/M progression after G2 checkpoint; Recruitment of NuMA to mitotic centrosomes; Intraflagellar trans…	21	4	7.43439e+07	9.4582e+07	4.8192e+07	6.14441e+07	1.34934e+07	4.4011e+07	3.51076e+07	3.96912e+07	4.41288e+07	3.48621e+07	9.51314e+07	9.4582e+07	7.40049e+07	1.13694e+08	4.4266e+07	9.37902e+07	7.49638e+07	7.8792e+07	1.01261e+08	6.63448e+07	High	High	High
High	IsMasterProtein	Q6P4T2	U5 small nuclear ribonucleoprotein 200 kDa helicase OS=Mus musculus OX=10090 GN=Snrnp200 PE=1 SV=1	0.000	343.302	34	65	335	65	2136	244.4	6.06	593.15	65	cell organization and biogenesis;RNA metabolism OR transcription;other metabolic processes	nucleus	nucleic acid binding activity;other molecular function	Pf00270, Pf00271, Pf02889, Pf18149	320632	Snrnp200	mmu:320632; Q69ZZ3; Q6P4T2	ENSMUSG00000003660		mRNA Splicing - Major Pathway; mRNA Splicing - Minor Pathway	2	0	6.38782e+07	7.12062e+07	2.30286e+07	3.17027e+07	8.82941e+06	2.07231e+07	1.04734e+07	2.18804e+07	2.85829e+07	25971777	8.17393e+07	7.12062e+07	3.53634e+07	5.86619e+07	2.89655e+07	4.41621e+07	2.23634e+07	4.34353e+07	6.55882e+07	4.9426e+07	High	High	High
High	IsMasterProtein	Q7TMB8	Cytoplasmic FMR1-interacting protein 1 OS=Mus musculus OX=10090 GN=Cyfip1 PE=1 SV=1	0.000	342.642	51	60	432	34	1253	145.1	6.90	893.74	60	cell organization and biogenesis;developmental processes;signal transduction;other biological processes	other cell component	cytoskeletal activity;nucleic acid binding activity;other molecular function	Pf05994, Pf07159	20430	Cyfip1	mmu:20430; O88558; Q3U7Q7; Q5DU50; Q7TMB8; Q7TSZ5; Q80VN6; Q8CE85; Q99LY1	ENSMUSG00000030447		Neutrophil degranulation; RAC1 GTPase cycle; VEGFA-VEGFR2 Pathway; RAC3 GTPase cycle; Regulation of actin dynamics for phagocytic cup formation; RAC2 GTPase cycle; RHO GTPases Activate WASPs and WAVEs; RHOG GTPase cycle	8	26	9.86195e+07	1.88048e+08	8.05493e+07	5.19815e+07	2.02449e+07	6.30967e+07	4.93255e+07	2.30645e+07	1.02682e+08	7.93391e+07	1.26195e+08	1.88048e+08	1.23694e+08	9.61851e+07	6.64148e+07	1.34463e+08	1.05323e+08	4.5786e+07	2.3562e+08	1.50988e+08	High	High	High
High	IsMasterProtein	P05064	Fructose-bisphosphate aldolase A OS=Mus musculus OX=10090 GN=Aldoa PE=1 SV=2	0.000	337.047	88	33	495	28	364	39.3	8.09	1412.59	33	cell organization and biogenesis;other metabolic processes;other biological processes	non-structural extracellular;plasma membrane;other membranes;cytosol;cytoskeleton;mitochondrion;other cell component	cytoskeletal activity;other molecular function	Pf00274	11674	Aldoa	mmu:11674; P05064	ENSMUSG00000030695	Glycolysis and gluconeogenesis	Neutrophil degranulation; Gluconeogenesis; Glycolysis; Platelet degranulation	5	4	5.42299e+08	8.94922e+08	5.17975e+08	2.97368e+08	1.82001e+08	4.42787e+08	3.90245e+08	2.54404e+08	6.45167e+08	5.2733e+08	6.93932e+08	8.94922e+08	7.95416e+08	5.50241e+08	5.97066e+08	9.43605e+08	8.33273e+08	5.05024e+08	1.48044e+09	1.00354e+09	High	High	High
High	IsMasterProtein	Q69ZN7	Myoferlin OS=Mus musculus OX=10090 GN=Myof PE=1 SV=2	0.000	335.136	42	66	348	66	2048	233.2	6.16	703.94	66	cell organization and biogenesis;other metabolic processes;stress response;other biological processes	plasma membrane;other membranes;nucleus;other cell component	other molecular function	Pf00168, Pf08150, Pf08151, Pf08165, Pf16165	226101	Myof	mmu:226101; Q69ZN7; Q7TMG0; Q80V33; Q8BU64; Q8BU70; Q8BUC1; Q8BVY6; Q8C0D1; Q8R3B4	ENSMUSG00000048612			0	0	4.67443e+07	8.11813e+07	5.19557e+07	2.64962e+07	9.23982e+06	3.2781e+07	1.77915e+07	1.4083e+07	2.22917e+07	4.29292e+07	5.98145e+07	8.11813e+07	7.97847e+07	4.90278e+07	3.03119e+07	6.98582e+07	3.79893e+07	2.79565e+07	5.11521e+07	8.16972e+07	High	High	High
High	IsMasterProtein	Q07797	Galectin-3-binding protein OS=Mus musculus OX=10090 GN=Lgals3bp PE=1 SV=1	0.000	334.974	53	22	340	22	577	64.5	5.14	1119.37	22	cell adhesion;transport	other membranes	other molecular function	Pf00530, Pf07707	19039	Lgals3bp	mmu:19039; O35649; Q07797; Q3U631; Q3U8K4; Q3UDL5	ENSMUSG00000033880		Platelet degranulation	1	0	1.03386e+08	3.1006e+08	1.40804e+08	7.72672e+07	2.26659e+07	2.06285e+08	7.39571e+07	6.52806e+07	6.08661e+07	5.42316e+07	1.32293e+08	3.1006e+08	2.16223e+08	1.42973e+08	7.43572e+07	4.39606e+08	1.57917e+08	1.2959e+08	1.39668e+08	1.03206e+08	High	High	High
High	IsMasterProtein	P06795	ATP-dependent translocase ABCB1 OS=Mus musculus OX=10090 GN=Abcb1b PE=1 SV=1	0.000	334.668	47	53	336	42	1276	140.9	8.34	766.83	53	cell organization and biogenesis;transport;developmental processes;other biological processes	plasma membrane;other membranes;ER/Golgi;other cell component	transporter activity;other molecular function	Pf00005, Pf00664	18669	Abcb1b	mmu:18669; P06795	ENSMUSG00000028970			0	11	1.47035e+08	1.99762e+08	1.84321e+08	7.17542e+07	4.17519e+07	1.04839e+08	1.17633e+08	4.29583e+07	3.69115e+07	9.04068e+07	1.88147e+08	1.99762e+08	2.83049e+08	1.32772e+08	1.3697e+08	2.23419e+08	2.51177e+08	8.52777e+07	8.46996e+07	1.7205e+08	High	High	High
High	IsMasterProtein	P20029	Endoplasmic reticulum chaperone BiP OS=Mus musculus OX=10090 GN=Hspa5 PE=1 SV=3	0.000	331.605	54	40	365	38	655	72.4	5.16	1061.08	40	protein metabolism;other metabolic processes;stress response;transport;developmental processes;signal transduction;other biological processes	non-structural extracellular;plasma membrane;other membranes;cytosol;mitochondrion;ER/Golgi;nucleus;other cell component	translation activity;other molecular function	Pf00012	14828	Hspa5	mmu:14828; O35642; P20029; Q3UFF2; Q61630	ENSMUSG00000026864	Mapk signaling pathway	Antigen Presentation: Folding, assembly and peptide loading of class I MHC; Regulation of HSF1-mediated heat shock response	3	0	5.72363e+07	6.93145e+07	5.88196e+07	5.45265e+07	1.66597e+07	3.46129e+07	2.38379e+07	6.77597e+07	2.13613e+08	3.7901e+07	7.32402e+07	6.93145e+07	9.03249e+07	1.00894e+08	5.46534e+07	7.37622e+07	5.09001e+07	1.34512e+08	4.90172e+08	7.21281e+07	High	High	High
High	IsMasterProtein	P43406	Integrin alpha-V OS=Mus musculus OX=10090 GN=Itgav PE=1 SV=2	0.000	330.249	53	52	473	52	1044	115.3	5.63	1137.26	52	cell adhesion;cell organization and biogenesis;other metabolic processes;stress response;transport;developmental processes;signal transduction;other biological processes	plasma membrane;other membranes;cytosol;other cell component	signal transduction activity or receptor binding;transporter activity;other molecular function	Pf00357, Pf01839, Pf08441	16410	Itgav	A2AKI6; mmu:16410; P43406	ENSMUSG00000027087	Primary focal segmental glomerulosclerosis (FSGS); Integrin-mediated cell adhesion	Neutrophil degranulation; Syndecan interactions; Integrin cell surface interactions; VEGFA-VEGFR2 Pathway; ECM proteoglycans; Molecules associated with elastic fibres; Signal transduction by L1; PECAM1 interactions; Cross-presentation of particulate exogenous antigens (phagosomes)	12	0	1.16517e+08	1.77202e+08	1.25249e+08	6.56017e+07	5.40886e+07	9.4887e+07	9.17462e+07	7.21258e+07	4.07859e+07	9.02805e+07	1.49097e+08	1.77202e+08	1.92336e+08	1.21388e+08	1.77442e+08	2.0221e+08	1.95902e+08	1.43179e+08	9.35902e+07	1.7181e+08	High	High	High
High	IsMasterProtein	Q99PV0	Pre-mRNA-processing-splicing factor 8 OS=Mus musculus OX=10090 GN=Prpf8 PE=1 SV=2	0.000	330.207	39	73	367	73	2335	273.4	8.84	595.55	73	cell organization and biogenesis;protein metabolism;RNA metabolism OR transcription;other metabolic processes;other biological processes	nucleus	nucleic acid binding activity;other molecular function	Pf01398, Pf08082, Pf08083, Pf08084, Pf10596, Pf10597, Pf10598, Pf12134	192159	Prpf8	A5D6Q4; mmu:192159; Q5ND30; Q5ND31; Q7TQK2; Q8BRZ5; Q8K001; Q99PV0	ENSMUSG00000020850	mRNA processing	mRNA Splicing - Major Pathway; mRNA Splicing - Minor Pathway	3	0	6.01707e+07	7.39179e+07	2.5202e+07	2.60734e+07	1.48957e+07	2.20073e+07	1.79713e+07	1.98088e+07	2.53707e+07	3.16629e+07	7.69951e+07	7.39179e+07	3.87009e+07	4.82454e+07	4.88663e+07	4.68989e+07	3.83734e+07	3.93229e+07	5.82173e+07	6.02566e+07	High	High	High
High	IsMasterProtein	Q5SUA5	Unconventional myosin-Ig OS=Mus musculus OX=10090 GN=Myo1g PE=1 SV=1	0.000	329.422	60	50	371	48	1024	117.2	8.59	804.99	50	cell adhesion;cell organization and biogenesis;transport;signal transduction;other biological processes	plasma membrane;other membranes;cytoskeleton;nucleus;other cell component	cytoskeletal activity;other molecular function	Pf00063, Pf06017	246177	Myo1g	mmu:246177; Q5SUA5; Q8BIT8; Q8BJ17; Q8BJ65; Q8R019; Q91ZI1	ENSMUSG00000020437			0	0	6.88426e+07	1.41607e+08	8.35676e+07	3.03305e+07	1.74965e+07	4.67072e+07	5.90349e+07	1.51271e+07	2.69692e+07	7.37581e+07	8.80918e+07	1.41607e+08	1.28329e+08	5.61226e+07	5.73985e+07	9.9536e+07	1.26055e+08	3.00293e+07	6.18855e+07	1.40366e+08	High	High	High
High	IsMasterProtein	Q9D8E6	60S ribosomal protein L4 OS=Mus musculus OX=10090 GN=Rpl4 PE=1 SV=3	0.000	328.926	57	34	615	34	419	47.1	11.00	1222.19	34	cell organization and biogenesis;protein metabolism;other metabolic processes;developmental processes	cytosol;cytoskeleton;ER/Golgi;translational apparatus;nucleus;other cell component	nucleic acid binding activity;other molecular function	Pf00573, Pf14374	67891	Rpl4	mmu:67891; Q9CY08; Q9D8E6	ENSMUSG00000032399	Cytoplasmic ribosomal proteins; TNF-alpha NF-kB signaling pathway	L13a-mediated translational silencing of Ceruloplasmin expression; SRP-dependent cotranslational protein targeting to membrane; Major pathway of rRNA processing in the nucleolus and cytosol; Formation of a pool of free 40S subunits; GTP hydrolysis and joining of the 60S ribosomal subunit; Nonsense Mediated Decay (NMD) independent of the Exon Junction Complex (EJC); Nonsense Mediated Decay (NMD) e…	9	0	7.30304e+08	1.16134e+09	4.99611e+08	4.15719e+08	1.21204e+08	1.41014e+08	1.80912e+08	2.64978e+08	2.40019e+08	5.88732e+08	9.34506e+08	1.16134e+09	7.67216e+08	7.69234e+08	3.97618e+08	3.0051e+08	3.86294e+08	5.26014e+08	5.50764e+08	1.1204e+09	High	High	High
High	IsMasterProtein	P80317	T-complex protein 1 subunit zeta OS=Mus musculus OX=10090 GN=Cct6a PE=1 SV=3	0.000	327.694	58	29	427	29	531	58.0	7.08	1232.24	29	transport;other biological processes	cytosol;cytoskeleton;other cell component	other molecular function	Pf00118	12466	Cct6a	mmu:12466; P80317			Cooperation of PDCL (PhLP1) and TRiC/CCT in G-protein beta folding; RHOBTB2 GTPase cycle; Association of TriC/CCT with target proteins during biosynthesis	3	0	4.10514e+08	4.98872e+08	2.56577e+08	2.9755e+08	6.61919e+07	2.48002e+08	1.48083e+08	1.86459e+08	1.12519e+08	2.07421e+08	5.25299e+08	4.98872e+08	3.94007e+08	5.50577e+08	2.17147e+08	5.28507e+08	3.16195e+08	3.70144e+08	2.58193e+08	3.94735e+08	High	High	High
High	IsMasterProtein	P08226	Apolipoprotein E OS=Mus musculus OX=10090 GN=Apoe PE=1 SV=2	0.000	327.677	70	27	642	27	311	35.8	5.68	1565.55	27	cell organization and biogenesis;protein metabolism;other metabolic processes;stress response;transport;developmental processes;signal transduction;other biological processes	non-structural extracellular;extracellular matrix;plasma membrane;other membranes;cytosol;ER/Golgi;nucleus;other cytoplasmic organelle;other cell component	signal transduction activity or receptor binding;transporter activity;enzyme regulator activity;cytoskeletal activity;other molecular function	Pf01442	11816	Apoe	mmu:11816; P08226	ENSMUSG00000002985	Statin pathway; Alzheimer's disease; ApoE and miR-146 in inflammation and atherosclerosis	Regulation of Insulin-like Growth Factor (IGF) transport and uptake by Insulin-like Growth Factor Binding Proteins (IGFBPs); Post-translational protein phosphorylation; Retinoid metabolism and transport; Scavenging by Class A Receptors; Chylomicron assembly; Chylomicron remodeling; Chylomicron clearance; HDL remodeling	11	0	2.46843e+09	3.12135e+09	3.03768e+09	1.69809e+09	4.28811e+08	6.76022e+08	2.15451e+09	7.31489e+08	8.87286e+08	1.24123e+09	3.15864e+09	3.12135e+09	4.66475e+09	3.14209e+09	1.40675e+09	1.44064e+09	4.60043e+09	1.4521e+09	2.03603e+09	2.36214e+09	High	High	High
High	IsMasterProtein	A2AN08	E3 ubiquitin-protein ligase UBR4 OS=Mus musculus OX=10090 GN=Ubr4 PE=1 SV=1	0.000	323.334	19	77	302	77	5180	571.9	6.06	446.65	77	protein metabolism;other metabolic processes	other membranes;cytosol;cytoskeleton;nucleus	other molecular function	Pf02207, Pf13764, Pf19423	69116	Ubr4	A2AN07; A2AN08; A2AN09; A2AN10; A2AN11; mmu:69116; Q52KI4; Q6PB49; Q6PFC7; Q80Y11; Q8BGB9; Q8C3E8; Q8C4W5; Q8C8X7; Q8CGE0; Q8CHF3	ENSMUSG00000066036		Neutrophil degranulation; Antigen processing: Ubiquitination & Proteasome degradation	2	0	4.43792e+07	5.81214e+07	2.00086e+07	2.69248e+07	4.17372e+06	2.93016e+07	1.50797e+07	1.37795e+07	1.15267e+07	1.81526e+07	5.67882e+07	5.81214e+07	3.07258e+07	4.9821e+07	1.36922e+07	6.24436e+07	3.21991e+07	2.7354e+07	2.645e+07	3.45456e+07	High	High	High
High	IsMasterProtein	P20152	Vimentin OS=Mus musculus OX=10090 GN=Vim PE=1 SV=3	0.000	323.067	73	40	443	37	466	53.7	5.12	1123.86	40	cell organization and biogenesis;stress response;developmental processes;signal transduction;other biological processes	plasma membrane;other membranes;cytosol;cytoskeleton;nucleus;other cytoplasmic organelle;other cell component	cytoskeletal activity;nucleic acid binding activity;other molecular function	Pf00038, Pf04732	22352	Vim	mmu:22352; O08704; P20152; Q8CCH1	ENSMUSG00000026728	Spinal cord injury; Primary focal segmental glomerulosclerosis (FSGS); Alpha 6 beta 4 integrin signaling pathway	Striated Muscle Contraction; Aggrephagy; Caspase-mediated cleavage of cytoskeletal proteins; RHOBTB1 GTPase cycle	7	3	1.37146e+08	1.61203e+08	1.48715e+08	1.16304e+08	2.86605e+07	6.37876e+07	5.15041e+07	1.39887e+08	1.46785e+08	1.14979e+08	1.75494e+08	1.61203e+08	2.28371e+08	2.15205e+08	9.40229e+07	1.35935e+08	1.09975e+08	2.77694e+08	3.36823e+08	2.18813e+08	High	High	High
High	IsMasterProtein	Q62419	Endophilin-A2 OS=Mus musculus OX=10090 GN=Sh3gl1 PE=1 SV=1	0.000	322.179	70	28	478	28	368	41.5	5.72	1285.11	28	cell organization and biogenesis;transport;other biological processes	other membranes;cytosol;cytoskeleton;other cytoplasmic organelle;other cell component	signal transduction activity or receptor binding;other molecular function	Pf00018, Pf03114	20405	Sh3gl1	mmu:20405; Q62419	ENSMUSG00000003200		Cargo recognition for clathrin-mediated endocytosis; EGFR downregulation; Negative regulation of MET activity	4	0	1.05469e+09	1.10111e+09	1.13965e+09	6.9729e+08	5.48827e+08	5.64339e+08	1.47643e+09	1.35141e+09	3.32231e+08	7.2246e+08	1.3496e+09	1.10111e+09	1.75008e+09	1.29025e+09	1.80047e+09	1.20264e+09	3.15255e+09	2.68273e+09	7.62359e+08	1.37489e+09	High	High	High
High	IsMasterProtein	Q91VI7	Ribonuclease inhibitor OS=Mus musculus OX=10090 GN=Rnh1 PE=1 SV=1	0.000	320.360	75	24	315	24	456	49.8	4.78	1001.20	24	other biological processes	non-structural extracellular;cytosol;nucleus	enzyme regulator activity	Pf13516, Pf18779	107702	Rnh1	mmu:107702; Q91VI7; Q924P4	ENSMUSG00000038650			0	0	8.78075e+07	1.56408e+08	9.27487e+07	4.69037e+07	2.70075e+07	6.38581e+07	6.72933e+07	2.27488e+07	3.33719e+07	9.59953e+07	1.1236e+08	1.56408e+08	1.42428e+08	8.67892e+07	8.86001e+07	1.36085e+08	1.43688e+08	4.51593e+07	7.65775e+07	1.82685e+08	High	High	High
High	IsMasterProtein	Q9CWJ9	Bifunctional purine biosynthesis protein ATIC OS=Mus musculus OX=10090 GN=Atic PE=1 SV=2	0.000	318.394	78	36	377	36	592	64.2	6.76	1080.93	36	other metabolic processes;developmental processes;other biological processes	plasma membrane;other membranes;cytosol	other molecular function	Pf01808, Pf02142	108147	Atic	mmu:108147; Q3UTQ3; Q80UH0; Q8BPF0; Q8BQV9; Q9CRI1; Q9CWJ9; Q9CZW9	ENSMUSG00000026192	Purine metabolism; One-carbon metabolism	Purine ribonucleoside monophosphate biosynthesis	3	0	9.78727e+07	1.65182e+08	1.10187e+08	5.67867e+07	3.4134e+07	9.99204e+07	8.0916e+07	3.72761e+07	3.91297e+07	8.44091e+07	1.25239e+08	1.65182e+08	1.69206e+08	1.05076e+08	1.11979e+08	2.12936e+08	1.72776e+08	7.39977e+07	8.97898e+07	1.60636e+08	High	High	High
High	IsMasterProtein	E9Q555	E3 ubiquitin-protein ligase RNF213 OS=Mus musculus OX=10090 GN=Rnf213 PE=1 SV=2	0.000	317.968	19	77	202	77	5152	584.4	6.80	321.48	77	cell organization and biogenesis;protein metabolism;other metabolic processes;developmental processes;other biological processes	cytosol;nucleus;other cell component	other molecular function			Rnf213	E9Q555; F7A6H4; Q8BVK6	ENSMUSG00000070327		Antigen processing: Ubiquitination & Proteasome degradation	1	0	2.52821e+07	5.65117e+07	1.09419e+07	1.49009e+07	1.46024e+06	9.72879e+06	3.36859e+06	9.12317e+06	5.67685e+06	1.45073e+07	3.23512e+07	5.65117e+07	1.68026e+07	2.75723e+07	4.79043e+06	2.07326e+07	7.1928e+06	1.81106e+07	1.30265e+07	2.76083e+07	High	High	High
High	IsMasterProtein	Q8R366	Immunoglobulin superfamily member 8 OS=Mus musculus OX=10090 GN=Igsf8 PE=1 SV=2	0.000	313.343	49	23	451	23	611	65.0	7.99	1450.53	23	other biological processes	plasma membrane;other membranes;other cell component		Pf07686	140559	Igsf8	mmu:140559; Q8R0L7; Q8R366				0	0	6.61238e+08	8.11615e+08	7.63349e+08	3.59045e+08	1.95958e+08	4.35956e+08	4.75255e+08	2.75318e+08	1.83964e+08	4.3773e+08	8.46128e+08	8.11615e+08	1.17222e+09	6.64366e+08	6.42854e+08	9.29049e+08	1.01479e+09	5.46541e+08	4.22136e+08	8.33029e+08	High	High	High
High	IsMasterProtein	Q8CIH5	1-phosphatidylinositol 4,5-bisphosphate phosphodiesterase gamma-2 OS=Mus musculus OX=10090 GN=Plcg2 PE=1 SV=1	0.000	313.238	49	50	386	49	1265	147.5	6.77	829.58	50	other metabolic processes;transport;developmental processes;signal transduction;other biological processes	plasma membrane;other membranes;cytosol	other molecular function	Pf00017, Pf00018, Pf00168, Pf00387, Pf00388	234779	Plcg2	mmu:234779; Q3UBA8; Q3UQT0; Q8CIH5; Q8VE69	ENSMUSG00000034330	Microglia pathogen phagocytosis pathway; Myometrial relaxation and contraction pathways; EGFR1 signaling pathway	CLEC7A (Dectin-1) signaling; Synthesis of IP3 and IP4 in the cytosol; Role of phospholipids in phagocytosis; Toll Like Receptor 4 (TLR4) Cascade; FCERI mediated MAPK activation; FCERI mediated Ca+2 mobilization; DAP12 signaling; Antigen activates B Cell Receptor (BCR) leading to generation of second messengers; Generation of second messenger molecules; GPVI-mediated activation cascade; Dectin-2 f…	14	1	7.13399e+07	1.0477e+08	5.67314e+07	4.69723e+07	1.46651e+07	5.45843e+07	4.09986e+07	1.76459e+07	3.96608e+07	4.95733e+07	9.12873e+07	1.0477e+08	8.71183e+07	8.69163e+07	4.81101e+07	1.16322e+08	8.75425e+07	3.50293e+07	9.10083e+07	9.43412e+07	High	High	High
High	IsMasterProtein	Q62351	Transferrin receptor protein 1 OS=Mus musculus OX=10090 GN=Tfrc PE=1 SV=1	0.000	310.990	54	37	433	37	763	85.7	6.57	1130.96	37	protein metabolism;other metabolic processes;transport;developmental processes;signal transduction;other biological processes	non-structural extracellular;plasma membrane;other membranes;mitochondrion;nucleus;other cytoplasmic organelle;other cell component	transporter activity;nucleic acid binding activity;other molecular function	Pf02225, Pf04253, Pf04389	22042	Tfrc	mmu:22042; Q61560; Q62351	ENSMUSG00000022797		RHOA GTPase cycle; RHOB GTPase cycle; RHOC GTPase cycle; Golgi Associated Vesicle Biogenesis; RND2 GTPase cycle; RAC1 GTPase cycle; RAC2 GTPase cycle; RAC3 GTPase cycle; Cargo recognition for clathrin-mediated endocytosis; CDC42 GTPase cycle; RHOH GTPase cycle; RHOQ GTPase cycle; RHOJ GTPase cycle; RHOG GTPase cycle; RND1 GTPase cycle; Transferrin endocytosis and recycling	17	0	2.55627e+08	3.67282e+08	2.66523e+08	1.36216e+08	6.31638e+07	1.56501e+08	1.19727e+08	1.05507e+08	8.98928e+07	1.84385e+08	3.27103e+08	3.67282e+08	4.0928e+08	2.52049e+08	2.07213e+08	3.33514e+08	2.55647e+08	2.09445e+08	2.06274e+08	3.50896e+08	High	High	High
High	IsMasterProtein	P26043	Radixin OS=Mus musculus OX=10090 GN=Rdx PE=1 SV=3	0.000	309.473	67	43	466	27	583	68.5	6.20	979.81	43	cell organization and biogenesis;other biological processes	plasma membrane;other membranes;cytoskeleton;other cell component	cytoskeletal activity;other molecular function	Pf00373, Pf00769, Pf09379, Pf09380	19684	Rdx	mmu:19684; P26043; Q3TS85; Q9QW27	ENSMUSG00000032050	Regulation of actin cytoskeleton	Recycling pathway of L1	2	0	4.54235e+07	6.64943e+07	5.74779e+07	2.69904e+07	1.32501e+07	3.56223e+07	2.92812e+07	1.79693e+07	3.2308e+07	4.43884e+07	5.81244e+07	6.64943e+07	8.82646e+07	4.99423e+07	4.3468e+07	7.59132e+07	6.25228e+07	3.56714e+07	7.41361e+07	8.4474e+07	High	High	High
High	IsMasterProtein	E9PVA8	eIF-2-alpha kinase activator GCN1 OS=Mus musculus OX=10090 GN=Gcn1 PE=1 SV=1	0.000	309.202	33	71	460	70	2671	292.8	7.36	692.19	71	stress response;other biological processes	cytosol;other cell component	enzyme regulator activity;translation activity;other molecular function		231659	Gcn1	B2RWW6; E9PVA8; mmu:231659	ENSMUSG00000041638			0	1	3.43211e+09	2.83588e+09	3.82224e+09	2.24714e+09	2.28614e+09	2.29288e+09	2.68635e+09	2.65707e+09	1.39431e+09	2.62242e+09	4.39177e+09	2.83588e+09	5.86954e+09	4.15804e+09	7.49984e+09	4.88626e+09	5.73604e+09	5.27462e+09	3.19949e+09	4.99063e+09	High	High	High
High	IsMasterProtein	Q91V92	ATP-citrate synthase OS=Mus musculus OX=10090 GN=Acly PE=1 SV=1	0.000	309.049	50	45	395	45	1091	119.7	7.44	923.37	45	other metabolic processes	plasma membrane;other membranes;cytosol;nucleus	other molecular function	Pf00285, Pf00549, Pf02629, Pf16114	104112	Acly	mmu:104112; Q91V92	ENSMUSG00000020917	Fatty acid biosynthesis	Neutrophil degranulation; Fatty acyl-CoA biosynthesis	3	0	7.22989e+07	1.17735e+08	6.7116e+07	4.99248e+07	1.35585e+08	5.79392e+07	1.38263e+08	2.76004e+07	9.16714e+08	6.31266e+07	9.25145e+07	1.17735e+08	1.03065e+08	9.23795e+07	4.44796e+08	1.23472e+08	2.95228e+08	5.47902e+07	2.10355e+09	1.20134e+08	High	High	High
High	IsMasterProtein	Q8CIE6	Coatomer subunit alpha OS=Mus musculus OX=10090 GN=Copa PE=1 SV=2	0.000	304.149	56	56	343	56	1224	138.3	7.65	638.90	56	transport;signal transduction;other biological processes	non-structural extracellular;other membranes;ER/Golgi;other cell component	signal transduction activity or receptor binding;nucleic acid binding activity;other molecular function	Pf00400, Pf04053, Pf06957, Pf12894	12847	Copa	E9Q075; mmu:12847; Q8CIE6	ENSMUSG00000026553		COPI-dependent Golgi-to-ER retrograde traffic; COPI-mediated anterograde transport	2	0	1.224e+08	131808851	8.68916e+07	1.02466e+08	6.16363e+07	9.50476e+07	8.18989e+07	6.53129e+07	5.31715e+07	6.15189e+07	1.56624e+08	131808851	1.33433e+08	1.89601e+08	2.02202e+08	2.02552e+08	1.74875e+08	1.29654e+08	1.22011e+08	1.17075e+08	High	High	High
High	IsMasterProtein	P10852-2	Isoform 2 of 4F2 cell-surface antigen heavy chain OS=Mus musculus OX=10090 GN=Slc3a2	0.000	303.657	56	30	386	30	565	62.2	5.50	1207.57	30						Slc3a2	P10852-2				0	0	1.02265e+09	1.41369e+09	1.0754e+09	6.1954e+08	2.76322e+08	5.8065e+08	4.25039e+08	6.47673e+08	4.39349e+08	7.28171e+08	1.3086e+09	1.41369e+09	1.65141e+09	1.14638e+09	9.06496e+08	1.2374e+09	9.07568e+08	1.28571e+09	1.00816e+09	1.38576e+09	High	High	High
High	IsMasterProtein	Q61699	Heat shock protein 105 kDa OS=Mus musculus OX=10090 GN=Hsph1 PE=1 SV=2	0.000	303.187	57	42	317	38	858	96.3	5.53	730.96	42	stress response;other biological processes	non-structural extracellular;cytosol;nucleus;other cell component	cytoskeletal activity;other molecular function	Pf00012	15505	Hsph1	mmu:15505; Q3TNS2; Q3UIY8; Q61699; Q62578; Q62579; Q6A0A5; Q8C430; Q8VCW6	ENSMUSG00000029657		Regulation of HSF1-mediated heat shock response	1	0	7.3101e+07	1.30381e+08	6.49639e+07	5.02214e+07	3.05403e+07	5.68655e+07	5.44117e+07	4.82066e+07	2.88907e+07	6.22008e+07	9.35409e+07	1.30381e+08	9.97604e+07	9.29283e+07	1.0019e+08	1.21184e+08	1.16183e+08	9.56962e+07	6.62946e+07	1.18372e+08	High	High	High
High	IsMasterProtein	Q91Z67	SLIT-ROBO Rho GTPase-activating protein 2 OS=Mus musculus OX=10090 GN=Srgap2 PE=1 SV=2	0.000	300.811	50	41	306	41	1071	120.7	6.64	778.82	41	cell adhesion;cell organization and biogenesis;developmental processes;signal transduction;other biological processes	plasma membrane;other membranes;cytosol;nucleus;other cell component	enzyme regulator activity;other molecular function	Pf00018, Pf00611, Pf00620	14270	Srgap2	B2RY13; mmu:14270; Q3V1V8; Q61054; Q91Z67	ENSMUSG00000026425		RAC1 GTPase cycle; RAC3 GTPase cycle; CDC42 GTPase cycle; RHOU GTPase cycle; RHOQ GTPase cycle; RHO GTPases Activate Formins; RHOF GTPase cycle	7	0	8.9416e+07	1.17857e+08	6.70346e+07	6.79846e+07	2.11849e+07	3.62254e+07	2.37564e+07	6.11168e+07	3.09477e+07	5.4815e+07	1.14418e+08	1.17857e+08	1.0294e+08	1.25797e+08	6.94986e+07	7.71985e+07	5.0726e+07	1.21325e+08	7.10146e+07	1.04317e+08	High	High	High
High	IsMasterProtein	O88685	26S proteasome regulatory subunit 6A OS=Mus musculus OX=10090 GN=Psmc3 PE=1 SV=2	0.000	299.525	71	29	321	29	442	49.5	5.19	906.85	29	protein metabolism;other metabolic processes;developmental processes;other biological processes	nucleus;other cell component	other molecular function	Pf00004, Pf16450, Pf17862	19182	Psmc3	mmu:19182; O88685; Q99JN8	ENSMUSG00000002102	TNF-alpha NF-kB signaling pathway; Proteasome degradation	Separation of Sister Chromatids; The role of GTSE1 in G2/M progression after G2 checkpoint; Neutrophil degranulation; Antigen processing: Ubiquitination & Proteasome degradation; ABC-family proteins mediated transport; Downstream TCR signaling; FCERI mediated NF-kB activation; Neddylation; Asymmetric localization of PCP proteins; Degradation of AXIN; Hedgehog 'on' state; Ub-specific processing pr…	50	0	1.04179e+08	1.20403e+08	7.06201e+07	7.42819e+07	2.00693e+07	6.25994e+07	3.42315e+07	5.65174e+07	4.8081e+07	6.21012e+07	1.33309e+08	1.20403e+08	1.08446e+08	1.37449e+08	6.58388e+07	1.33403e+08	7.3093e+07	1.12194e+08	1.1033e+08	1.18183e+08	High	High	High
High	IsMasterProtein	P70168	Importin subunit beta-1 OS=Mus musculus OX=10090 GN=Kpnb1 PE=1 SV=2	0.000	295.620	55	36	367	36	876	97.1	4.78	920.15	36	cell cycle OR cell proliferation;cell organization and biogenesis;transport;signal transduction;other biological processes	other membranes;cytosol;ER/Golgi;nucleus;other cell component	cytoskeletal activity;other molecular function	Pf03810, Pf13513	16211	Kpnb1	mmu:16211; P70168; Q62117; Q6GTI5	ENSMUSG00000001440	PluriNetWork: mechanisms associated with pluripotency	Neutrophil degranulation; Apoptosis induced DNA fragmentation; Assembly of the ORC complex at the origin of replication; Initiation of Nuclear Envelope (NE) Reformation; Regulation of cholesterol biosynthesis by SREBP (SREBF)	6	0	9.00963e+07	1.35449e+08	9.478e+07	7.08254e+07	3.26874e+07	7.98853e+07	6.38775e+07	5.07992e+07	6.33313e+07	7.21027e+07	1.15288e+08	1.35449e+08	1.45547e+08	1.31053e+08	1.07233e+08	1.7024e+08	1.36395e+08	1.00843e+08	1.45324e+08	1.37216e+08	High	High	High
High	IsMasterProtein	Q9D0I9	Arginine--tRNA ligase, cytoplasmic OS=Mus musculus OX=10090 GN=Rars1 PE=1 SV=2	0.000	293.398	62	41	408	41	660	75.6	7.55	963.50	41	protein metabolism;RNA metabolism OR transcription;other metabolic processes	cytosol;nucleus;other cell component	nucleic acid binding activity;other molecular function	Pf00750, Pf03485, Pf05746	104458	Rars1	mmu:104458; Q3THP2; Q3TM73; Q3U8R2; Q3U930; Q5SXA8; Q8VDW1; Q9D0I9	ENSMUSG00000018848			0	0	1.37593e+08	1.84101e+08	9.27825e+07	8.62622e+07	2.37767e+07	7.31275e+07	4.97573e+07	5.45614e+07	4.46606e+07	86552342	1.76066e+08	1.84101e+08	1.42479e+08	1.59617e+08	7.80012e+07	1.55839e+08	1.06245e+08	1.08311e+08	1.02481e+08	1.64715e+08	High	High	High
High	IsMasterProtein	P06151	L-lactate dehydrogenase A chain OS=Mus musculus OX=10090 GN=Ldha PE=1 SV=3	0.000	292.463	83	25	371	24	332	36.5	7.74	1025.15	25	other metabolic processes;other biological processes	cytosol;cytoskeleton	other molecular function	Pf00056, Pf02866	16828	Ldha	mmu:16828; P06151	ENSMUSG00000063229	Glycolysis and gluconeogenesis	Pyruvate metabolism	2	1	3.69218e+08	5.68064e+08	3.82906e+08	1.86996e+08	1.35769e+08	3.41345e+08	2.76158e+08	1.62806e+08	2.22949e+08	2.59714e+08	4.72456e+08	5.68064e+08	5.88001e+08	3.46012e+08	4.454e+08	7.27428e+08	5.89667e+08	3.23191e+08	5.11595e+08	4.94253e+08	High	High	High
High	IsMasterProtein	Q9DBJ1	Phosphoglycerate mutase 1 OS=Mus musculus OX=10090 GN=Pgam1 PE=1 SV=3	0.000	291.388	71	19	437	19	254	28.8	7.18	1234.62	19	other metabolic processes;other biological processes	cytosol;nucleus;other cell component	other molecular function	Pf00300	18648	Pgam1	mmu:18648; Q9D6W0; Q9DBJ1; Q9ERT3	ENSMUSG00000011752	Glycolysis and gluconeogenesis	Neutrophil degranulation; Glycolysis; Gluconeogenesis	4	0	2.86197e+08	4.61904e+08	3.84121e+08	1.64794e+08	1.22893e+08	2.56965e+08	1.9572e+08	1.11528e+08	2.19503e+08	2.65004e+08	3.66221e+08	4.61904e+08	5.89867e+08	3.04931e+08	4.03158e+08	5.47607e+08	4.17912e+08	2.21398e+08	5.03687e+08	5.04319e+08	High	High	High
High	IsMasterProtein	Q8JZQ9	Eukaryotic translation initiation factor 3 subunit B OS=Mus musculus OX=10090 GN=Eif3b PE=1 SV=1	0.000	291.279	67	39	326	39	803	91.3	5.02	924.72	39	cell organization and biogenesis;protein metabolism;other metabolic processes;other biological processes	translational apparatus;other cell component	nucleic acid binding activity;other molecular function	Pf00076, Pf08662	27979	Eif3b	mmu:27979; Q8JZQ9; Q922K2	ENSMUSG00000056076	Translation factors; mRNA processing; IL-2 signaling pathway	L13a-mediated translational silencing of Ceruloplasmin expression; Formation of a pool of free 40S subunits; GTP hydrolysis and joining of the 60S ribosomal subunit; Translation initiation complex formation; Formation of the ternary complex, and subsequently, the 43S complex; Ribosomal scanning and start codon recognition	9	0	8.65434e+07	1.16451e+08	6.33703e+07	6.07009e+07	2.76504e+07	5.12471e+07	4.87201e+07	5.29786e+07	2.96077e+07	6.53226e+07	1.10742e+08	1.16451e+08	9.73132e+07	1.12319e+08	9.07092e+07	1.09211e+08	1.0403e+08	1.05169e+08	6.79399e+07	1.24313e+08	High	High	High
High	IsMasterProtein	P57780	Alpha-actinin-4 OS=Mus musculus OX=10090 GN=Actn4 PE=1 SV=1	0.000	289.644	61	49	233	34	912	104.9	5.41	468.76	49	cell organization and biogenesis;transport;signal transduction;other biological processes	cytosol;cytoskeleton;nucleus;other cell component	cytoskeletal activity;nucleic acid binding activity;other molecular function	Pf00307, Pf00435, Pf08726	60595	Actn4	mmu:60595; P57780	ENSMUSG00000054808	Primary focal segmental glomerulosclerosis (FSGS)	Platelet degranulation	2	15	2.24926e+07	3.86861e+07	3.12414e+07	1.74143e+07	7.13392e+06	1.26292e+07	1.17132e+07	1.47311e+07	1.89317e+08	2.25952e+07	2.87818e+07	3.86861e+07	4.79752e+07	3.2223e+07	2.34034e+07	2.69136e+07	2.50107e+07	2.92432e+07	4.34419e+08	4.30001e+07	High	High	High
High	IsMasterProtein	P62814	V-type proton ATPase subunit B, brain isoform OS=Mus musculus OX=10090 GN=Atp6v1b2 PE=1 SV=1	0.000	289.622	77	28	346	28	511	56.5	5.81	854.94	28	other metabolic processes;transport	plasma membrane;other membranes;cytosol;other cell component	other molecular function	Pf00006, Pf02874	11966	Atp6v1b2	mmu:11966; O09045; P50517; P62814; Q3TG74; Q3TL62; Q3TVK6; Q3TWR0; Q3U791; Q3U7C8; Q3U9Z0; Q3UAW7	ENSMUSG00000006273		Amino acids regulate mTORC1; ROS and RNS production in phagocytes; Insulin receptor recycling; Transferrin endocytosis and recycling; Ion channel transport	5	0	8.53144e+07	1.62191e+08	1.02817e+08	4.76633e+07	2.46992e+07	7.97351e+07	6.65346e+07	2.91902e+07	5.96267e+07	8.09232e+07	1.09169e+08	1.62191e+08	1.57889e+08	8.81947e+07	8.10274e+07	1.6992e+08	1.42069e+08	5.79463e+07	1.36824e+08	1.54002e+08	High	High	High
High	IsMasterProtein	Q9ERD7	Tubulin beta-3 chain OS=Mus musculus OX=10090 GN=Tubb3 PE=1 SV=1	0.000	288.762	44	20	908	2	450	50.4	4.93	2062.82	20	cell cycle OR cell proliferation;cell organization and biogenesis;developmental processes;signal transduction	cytoskeleton;other cell component	signal transduction activity or receptor binding;cytoskeletal activity;other molecular function	Pf00091, Pf03953	22152	Tubb3	mmu:22152; Q3UF42; Q5I036; Q9ERD7	ENSMUSG00000062380		COPI-dependent Golgi-to-ER retrograde traffic; Kinesins; Separation of Sister Chromatids; The role of GTSE1 in G2/M progression after G2 checkpoint; Hedgehog 'off' state; MHC class II antigen presentation; COPI-mediated anterograde transport; Recruitment of NuMA to mitotic centrosomes; Aggrephagy; Resolution of Sister Chromatid Cohesion; HSP90 chaperone cycle for steroid hormone receptors (SHR) i…	21	0	5.08199e+06	5781597	5223180	5514505	904272	3.99191e+06	2.15992e+06	2.44544e+06	4799295	1.02081e+06	6.50297e+06	5781597	8.02086e+06	1.02039e+07	2.96653e+06	8.507e+06	4.61198e+06	4.85451e+06	1.10128e+07	1.94266e+06	Peak Found	Peak Found	Peak Found
High	IsMasterProtein	Q922D8	C-1-tetrahydrofolate synthase, cytoplasmic OS=Mus musculus OX=10090 GN=Mthfd1 PE=1 SV=4	0.000	288.245	58	45	372	45	935	101.1	7.14	914.46	45	other metabolic processes;developmental processes;other biological processes	cytosol	other molecular function	Pf00763, Pf01268, Pf02882	108156	Mthfd1	mmu:108156; Q8R013; Q922D8	ENSMUSG00000021048	One-carbon metabolism	Metabolism of folate and pterines	2	0	1.29982e+08	1.80832e+08	9.88225e+07	8.41407e+07	4.11762e+07	8.82227e+07	1.2652e+08	1.06162e+08	4.09969e+07	9.21563e+07	1.66327e+08	1.80832e+08	1.51755e+08	1.55692e+08	1.35081e+08	1.88008e+08	2.70152e+08	2.10746e+08	9.40742e+07	1.75379e+08	High	High	High
High	IsMasterProtein	Q9JL26	Formin-like protein 1 OS=Mus musculus OX=10090 GN=Fmnl1 PE=1 SV=1	0.000	287.165	43	44	358	38	1094	122.0	5.82	842.92	44	cell organization and biogenesis;other biological processes	plasma membrane;other membranes;cytosol;other cell component	cytoskeletal activity;other molecular function	Pf02181, Pf06367, Pf06371	57778	Fmnl1	mmu:57778; Q6KAN4; Q9JL26; Q9Z2V7	ENSMUSG00000055805		CDC42 GTPase cycle; RAC1 GTPase cycle; RHO GTPases Activate Formins	3	7	83559331	1.3833e+08	7.95987e+07	4.18059e+07	2.23052e+07	5.43915e+07	4.8925e+07	1.98976e+07	2.88629e+07	7.16743e+07	1.06923e+08	1.3833e+08	1.22234e+08	7.73565e+07	7.31738e+07	1.15912e+08	1.04467e+08	3.94993e+07	6.62308e+07	1.36401e+08	High	High	High
High	IsMasterProtein	Q76MZ3	Serine/threonine-protein phosphatase 2A 65 kDa regulatory subunit A alpha isoform OS=Mus musculus OX=10090 GN=Ppp2r1a PE=1 SV=3	0.000	286.760	57	30	357	23	589	65.3	5.11	972.64	30	cell cycle OR cell proliferation;cell organization and biogenesis;protein metabolism;other metabolic processes;other biological processes	plasma membrane;other membranes;cytosol;nucleus;other cell component	enzyme regulator activity;other molecular function	Pf02985, Pf13646	51792	Ppp2r1a	mmu:51792; Q76MZ3	ENSMUSG00000007564	PluriNetWork: mechanisms associated with pluripotency; Focal adhesion: PI3K-Akt-mTOR signaling pathway; Glycogen metabolism; IL-6 signaling pathway; Wnt signaling pathway and pluripotency	RHO GTPases Activate Formins; Separation of Sister Chromatids; Resolution of Sister Chromatid Cohesion; Recruitment of NuMA to mitotic centrosomes; EML4 and NUDC in mitotic spindle formation; PI5P, PP2A and IER3 Regulate PI3K/AKT Signaling; Anchoring of the basal body to the plasma membrane; Amplification of signal from unattached kinetochores via a MAD2 inhibitory signal; Regulation of PLK1 Acti…	36	7	2.11342e+08	2.96302e+08	1.75461e+08	1.27343e+08	4.65078e+07	1.12748e+08	9.76937e+07	7.27892e+07	1.15692e+08	1.50258e+08	2.70436e+08	2.96302e+08	2.69443e+08	2.35631e+08	1.52572e+08	2.40273e+08	2.08601e+08	1.44496e+08	2.65474e+08	2.85951e+08	High	High	High
High	IsMasterProtein	Q3TRM8	Hexokinase-3 OS=Mus musculus OX=10090 GN=Hk3 PE=1 SV=2	0.000	286.653	54	38	268	36	922	100.0	5.94	749.98	38	other metabolic processes;other biological processes	cytosol;other cell component	kinase activity;other molecular function	Pf00349, Pf03727	212032	Hk3	mmu:212032; Q3TAX6; Q3TRM8; Q3UDP1; Q3UEA4	ENSMUSG00000025877	Glycolysis and gluconeogenesis	Glycolysis; Neutrophil degranulation	3	2	4.23975e+07	8.16285e+07	3.73582e+07	2.66e+07	9.58867e+06	2.47029e+07	2.62395e+07	1.87037e+07	17301562	3.7753e+07	5.42523e+07	8.16285e+07	5.73683e+07	4.92199e+07	3.14564e+07	5.26434e+07	5.6028e+07	3.71293e+07	3.97013e+07	7.18464e+07	High	High	High
High	IsMasterProtein	P62702	40S ribosomal protein S4, X isoform OS=Mus musculus OX=10090 GN=Rps4x PE=1 SV=2	0.000	285.086	75	29	425	29	263	29.6	10.15	1193.94	29	protein metabolism;other metabolic processes;developmental processes;other biological processes	cytosol;translational apparatus;other cell component	nucleic acid binding activity;other molecular function	Pf00467, Pf00900, Pf01479, Pf08071, Pf16121	20102	Rps4x	mmu:20102; P12631; P12750; P27576; P55831; P62702; Q14727; Q9CXN0	ENSMUSG00000031320	Cytoplasmic ribosomal proteins; mRNA processing	L13a-mediated translational silencing of Ceruloplasmin expression; SRP-dependent cotranslational protein targeting to membrane; Major pathway of rRNA processing in the nucleolus and cytosol; Formation of a pool of free 40S subunits; GTP hydrolysis and joining of the 60S ribosomal subunit; Nonsense Mediated Decay (NMD) independent of the Exon Junction Complex (EJC); Nonsense Mediated Decay (NMD) e…	12	0	1.16817e+09	1.39677e+09	8.45742e+08	7.98718e+08	1.03038e+08	3.44768e+08	5.32142e+08	4.56022e+08	3.53882e+08	7.77326e+08	1.49481e+09	1.39677e+09	1.29874e+09	1.47792e+09	3.38024e+08	7.34721e+08	1.13626e+09	9.05261e+08	8.12041e+08	1.4793e+09	High	High	High
High	IsMasterProtein	P26040	Ezrin OS=Mus musculus OX=10090 GN=Ezr PE=1 SV=3	0.000	283.151	56	40	400	26	586	69.4	6.10	838.07	40	cell adhesion;cell cycle OR cell proliferation;cell organization and biogenesis;other metabolic processes;transport;signal transduction;other biological processes	plasma membrane;other membranes;cytosol;cytoskeleton;nucleus;other cytoplasmic organelle;other cell component	cytoskeletal activity;other molecular function	Pf00373, Pf00769, Pf09379, Pf09380	22350	Ezr	mmu:22350; P26040; Q80ZT8; Q9DCI1	ENSMUSG00000052397	Regulation of actin cytoskeleton	Recycling pathway of L1; Netrin-1 signaling	3	0	1.93121e+07	3.78481e+07	2.74755e+07	1.01837e+07	6.09693e+06	1.93602e+07	1.76889e+07	1.00282e+07	6.20998e+07	2.29898e+07	2.4712e+07	3.78481e+07	4.21921e+07	1.88436e+07	2.00014e+07	4.12577e+07	3.77704e+07	1.99073e+07	1.42499e+08	4.37511e+07	High	High	High
High	IsMasterProtein	Q9QWL7	Keratin, type I cytoskeletal 17 OS=Mus musculus OX=10090 GN=Krt17 PE=1 SV=3	0.000	282.900	55	34	215	13	433	48.1	5.06	500.47	34	cell organization and biogenesis;developmental processes;other biological processes	cytoskeleton;other cell component	other molecular function	Pf00038	16667	Krt17	A2A4G6; mmu:16667; Q61783; Q9QWL7	ENSMUSG00000035557	EGFR1 signaling pathway	Formation of the cornified envelope	3	23	5.09761e+07	1.66459e+08	9.91936e+07	4.88918e+07	6.00616e+08	3.46049e+07	3.42559e+08	4.27037e+07	4.10309e+09	8.30948e+07	6.52296e+07	1.66459e+08	1.52324e+08	9.0468e+07	1.97036e+09	7.37451e+07	7.31452e+08	8.47722e+07	9.41524e+09	1.58135e+08	Peak Found	Peak Found	Peak Found
High	IsMasterProtein	P18052	Receptor-type tyrosine-protein phosphatase alpha OS=Mus musculus OX=10090 GN=Ptpra PE=1 SV=3	0.000	282.307	46	38	322	34	829	93.6	7.05	873.34	38	protein metabolism;other metabolic processes;developmental processes;signal transduction;other biological processes	plasma membrane;other membranes;other cell component	other molecular function	Pf00102	19262	Ptpra	A2AHF2; mmu:19262; P18052; Q61808	ENSMUSG00000027303	Spinal cord injury	RAF/MAP kinase cascade; NCAM signaling for neurite out-growth	3	5	7.11977e+07	1.3509e+08	8.55494e+07	31985949	2.03206e+07	4.15076e+07	4.58037e+07	1.80644e+07	3.39025e+07	6.22625e+07	9.11054e+07	1.3509e+08	1.31372e+08	5.91859e+07	6.66633e+07	8.84551e+07	9.78027e+07	3.58601e+07	7.7795e+07	1.1849e+08	High	High	High
High	IsMasterProtein	Q64514-2	Isoform Short of Tripeptidyl-peptidase 2 OS=Mus musculus OX=10090 GN=Tpp2	0.000	280.869	50	52	313	2	1249	138.4	6.38	592.34	52						Tpp2	Q64514-2				0	51	6.75197e+07	9.57709e+07	7.70934e+07	4.1959e+07	7.46479e+06	2.90345e+07	2.70703e+07	2.37618e+07	1.37309e+07	4.25828e+07	8.6399e+07	9.57709e+07	1.18387e+08	7.76398e+07	2.44888e+07	6.18743e+07	5.7802e+07	4.71701e+07	3.15079e+07	8.10378e+07	High	High	High
High	IsMasterProtein	P11688	Integrin alpha-5 OS=Mus musculus OX=10090 GN=Itga5 PE=1 SV=3	0.000	280.314	44	37	381	37	1053	115.0	5.95	999.09	37	cell adhesion;cell organization and biogenesis;stress response;developmental processes;signal transduction;other biological processes	plasma membrane;other membranes;ER/Golgi;other cell component	signal transduction activity or receptor binding;other molecular function	Pf01839, Pf08441	16402	Itga5	E9QN40; mmu:16402; P11688	ENSMUSG00000000555	Focal adhesion: PI3K-Akt-mTOR signaling pathway; Integrin-mediated cell adhesion; Focal adhesion	Cell surface interactions at the vascular wall; Integrin cell surface interactions; Signal transduction by L1; Elastic fibre formation; Fibronectin matrix formation	8	0	1.99999e+08	2.76521e+08	2.11222e+08	1.2103e+08	6.47521e+07	1.06977e+08	9.98832e+07	1.24444e+08	9.72674e+07	1.53795e+08	2.55921e+08	2.76521e+08	3.24358e+08	2.23951e+08	2.12424e+08	2.27975e+08	2.13276e+08	2.47037e+08	2.23196e+08	2.92683e+08	High	High	High
High	IsMasterProtein	P48036	Annexin A5 OS=Mus musculus OX=10090 GN=Anxa5 PE=1 SV=1	0.000	279.786	82	29	361	29	319	35.7	4.96	1043.60	29	stress response;transport;other biological processes	non-structural extracellular;plasma membrane;other membranes;cytosol;cytoskeleton;ER/Golgi;nucleus;other cell component	signal transduction activity or receptor binding;transporter activity;other molecular function	Pf00191	11747	Anxa5	mmu:11747; P48036; Q3U5Q1; Q3U5X4; Q3U8K1; Q3UGV0; Q99LA1	ENSMUSG00000027712	Prostaglandin synthesis and regulation	Platelet degranulation	2	0	3.52067e+08	5.62524e+08	4.68933e+08	2.80751e+08	1.03265e+08	2.34364e+08	2.38631e+08	1.63618e+08	1.70451e+08	2.98533e+08	4.5051e+08	5.62524e+08	7.20106e+08	5.19493e+08	3.38769e+08	4.99444e+08	5.09539e+08	3.24803e+08	3.91128e+08	5.68128e+08	High	High	High
High	IsMasterProtein	P09405	Nucleolin OS=Mus musculus OX=10090 GN=Ncl PE=1 SV=2	0.000	279.567	58	40	314	40	707	76.7	4.75	747.42	40	transport;developmental processes;other biological processes	nucleus;other cell component	signal transduction activity or receptor binding;nucleic acid binding activity;other molecular function	Pf00076	17975	Ncl	mmu:17975; P09405; Q548M9; Q61991; Q8BQD8; Q99K50	ENSMUSG00000026234	PluriNetWork: mechanisms associated with pluripotency; mRNA processing	Major pathway of rRNA processing in the nucleolus and cytosol	3	0	2.30202e+08	1.52975e+08	1.49909e+08	3.32877e+08	2.9458e+07	2.34735e+07	3.06329e+07	2.2013e+08	8.19843e+07	8.3213e+07	2.9457e+08	1.52975e+08	2.30204e+08	6.15946e+08	9.6639e+07	5.00235e+07	6.54091e+07	4.36986e+08	1.88127e+08	1.5836e+08	High	High	High
High	IsMasterProtein	Q5SYD0	Unconventional myosin-Id OS=Mus musculus OX=10090 GN=Myo1d PE=1 SV=1	0.000	279.090	57	57	347	55	1006	116.0	9.41	656.75	57	cell organization and biogenesis;transport;developmental processes;other biological processes	plasma membrane;other membranes;cytosol;cytoskeleton;ER/Golgi;other cytoplasmic organelle;other cell component	cytoskeletal activity;other molecular function	Pf00063, Pf00612, Pf06017	338367	Myo1d	mmu:338367; Q5SSK7; Q5SYD0; Q8BWY5	ENSMUSG00000035441			0	3	4.92865e+07	1.34916e+08	6.7702e+07	2.86955e+07	1.73668e+07	4.60324e+07	5.65799e+07	1.16248e+07	3.39149e+07	7.36114e+07	6.30675e+07	1.34916e+08	1.03965e+08	5.30973e+07	5.6973e+07	9.80978e+07	1.20813e+08	2.30767e+07	7.78235e+07	1.40087e+08	High	High	High
High	IsMasterProtein	Q64514	Tripeptidyl-peptidase 2 OS=Mus musculus OX=10090 GN=Tpp2 PE=1 SV=3	0.000	278.891	49	51	311	1	1262	139.8	6.58	597.81	51	protein metabolism	cytosol;nucleus	other molecular function	Pf00082, Pf12580	22019	Tpp2	mmu:22019; Q5D072; Q64514	ENSMUSG00000041763		Antigen processing: Ubiquitination & Proteasome degradation	1	0	300424	237684	373654	142983						159100	384426	237684	573793	264572						302777	Peak Found	High	High
High	IsMasterProtein	P40142	Transketolase OS=Mus musculus OX=10090 GN=Tkt PE=1 SV=1	0.000	277.889	62	34	312	34	623	67.6	7.50	862.57	34	other metabolic processes;other biological processes	other membranes;ER/Golgi;nucleus;other cytoplasmic organelle;other cell component	other molecular function	Pf00456, Pf02779, Pf02780	21881	Tkt	mmu:21881; P40142; Q3U7Y1; Q3UK62; Q545A1; Q9ESA0	ENSMUSG00000021957	Pentose phosphate pathway	Insulin effects increased synthesis of Xylulose-5-Phosphate; Pentose phosphate pathway	3	0	7.71283e+07	1.43815e+08	8.58821e+07	4.00439e+07	2.13516e+07	6.18354e+07	5.3988e+07	2.72506e+07	5.4072e+07	1.06678e+08	9.86942e+07	1.43815e+08	1.31883e+08	7.4096e+07	7.00453e+07	1.31775e+08	1.15278e+08	5.4096e+07	1.24077e+08	2.03015e+08	High	High	High
High	IsMasterProtein	F8VPU2	FERM, ARHGEF and pleckstrin domain-containing protein 1 OS=Mus musculus OX=10090 GN=Farp1 PE=1 SV=1	0.000	277.702	51	40	288	39	1048	118.8	7.88	741.59	40	cell-cell signaling;cell organization and biogenesis;developmental processes;other biological processes	plasma membrane;other membranes;cytosol;cytoskeleton;other cell component	enzyme regulator activity;cytoskeletal activity;other molecular function	Pf00169, Pf00373, Pf00621, Pf08736, Pf09379, Pf09380	223254	Farp1	C4IXU2; F8VPU2; mmu:223254	ENSMUSG00000025555		RHOA GTPase cycle; RHOF GTPase cycle; CDC42 GTPase cycle; RAC1 GTPase cycle	4	1	1.79495e+08	3.18188e+08	1.97176e+08	1.0687e+08	6.21241e+07	2.39104e+08	2.01242e+08	9.4898e+07	7.83728e+07	1.51972e+08	2.29684e+08	3.18188e+08	3.02789e+08	1.97749e+08	2.03803e+08	5.09545e+08	4.29703e+08	1.88385e+08	1.7984e+08	2.89212e+08	High	High	High
High	IsMasterProtein	P46471	26S proteasome regulatory subunit 7 OS=Mus musculus OX=10090 GN=Psmc2 PE=1 SV=5	0.000	277.575	76	35	405	35	433	48.6	5.95	981.79	35	protein metabolism;other metabolic processes;other biological processes	cytosol;nucleus;other cell component	other molecular function	Pf00004, Pf17862	19181	Psmc2	mmu:19181; O08531; P46471; Q3TGX5; Q9DBA1	ENSMUSG00000028932	TNF-alpha NF-kB signaling pathway; Proteasome degradation	Ub-specific processing proteases; Neutrophil degranulation; Antigen processing: Ubiquitination & Proteasome degradation; Downstream TCR signaling; FCERI mediated NF-kB activation; Neddylation; Asymmetric localization of PCP proteins; Degradation of AXIN; Hedgehog 'on' state; Regulation of RUNX3 expression and activity; Autodegradation of Cdh1 by Cdh1:APC/C; APC/C:Cdc20 mediated degradation of Sec…	50	0	1.54229e+08	1.82613e+08	1.03824e+08	1.15683e+08	2.13098e+07	9.17906e+07	5.91476e+07	6.97085e+07	6.31215e+07	7.98187e+07	1.97353e+08	1.82613e+08	1.59435e+08	2.14057e+08	6.99085e+07	1.95611e+08	1.26295e+08	1.3838e+08	1.44843e+08	1.519e+08	High	High	High
High	IsMasterProtein	Q5SWU9	Acetyl-CoA carboxylase 1 OS=Mus musculus OX=10090 GN=Acaca PE=1 SV=1	0.000	277.162	34	62	264	62	2345	265.1	6.39	462.11	62	cell organization and biogenesis;protein metabolism;other metabolic processes;other biological processes	cytosol;cytoskeleton;nucleus	other molecular function	Pf00289, Pf00364, Pf01039, Pf02785, Pf02786, Pf08326	107476	Acaca	A2A6H4; mmu:107476; Q5SWU6; Q5SWU7; Q5SWU8; Q5SWU9; Q6JIZ1; Q6PHL9; Q705X8; Q705X9; Q91VC8; Q925C4; Q925C5	ENSMUSG00000020532	Focal adhesion: PI3K-Akt-mTOR signaling pathway; Fatty acid biosynthesis; Dysregulated miRNA targeting in insulin/PI3K-AKT signaling; Leptin and adiponectin	ChREBP activates metabolic gene expression; Biotin transport and metabolism; Carnitine metabolism; Fatty acyl-CoA biosynthesis	8	0	4.90613e+07	6.40245e+07	2.18923e+07	3.84075e+07	5.89774e+06	3.75836e+07	1.70396e+07	1.8894e+07	1.30321e+07	2.05092e+07	6.27794e+07	6.40245e+07	3.36184e+07	7.10682e+07	1.9348e+07	8.00929e+07	3.63839e+07	3.75071e+07	2.99043e+07	3.90303e+07	High	High	High
High	IsMasterProtein	Q9DC51	Guanine nucleotide-binding protein G(i) subunit alpha-3 OS=Mus musculus OX=10090 GN=Gnai3 PE=1 SV=3	0.000	276.388	68	23	373	14	354	40.5	5.69	1030.92	23	cell cycle OR cell proliferation;cell organization and biogenesis;other metabolic processes;transport;developmental processes;signal transduction;other biological processes	plasma membrane;other membranes;cytoskeleton;ER/Golgi;other cell component	signal transduction activity or receptor binding;other molecular function	Pf00503	14679	Gnai3	A2AE36; mmu:14679; Q3TGV1; Q61019; Q9DC51	ENSMUSG00000000001	Chemokine signaling pathway; G protein signaling pathways; Calcium regulation in cardiac cells; Signal transduction of S1P receptor	G alpha (i) signalling events; Extra-nuclear estrogen signaling; ADP signalling through P2Y purinoceptor 12; Adenylate cyclase inhibitory pathway	8	0	9.29592e+07	1.67785e+08	1.10153e+08	4.23863e+07	2.73273e+07	74347576	6.22603e+07	1.65857e+07	3.32117e+07	7.75913e+07	1.18952e+08	1.67785e+08	1.69154e+08	7.84304e+07	8.96494e+07	1.58439e+08	1.32942e+08	3.29247e+07	7.62098e+07	1.47661e+08	High	High	High
High	IsMasterProtein	P27659	60S ribosomal protein L3 OS=Mus musculus OX=10090 GN=Rpl3 PE=1 SV=3	0.000	276.061	60	29	339	29	403	46.1	10.21	883.33	29	cell organization and biogenesis;protein metabolism;other metabolic processes;other biological processes	cytosol;translational apparatus;nucleus;other cell component	nucleic acid binding activity;other molecular function	Pf00297	27367	Rpl3	mmu:27367; O89071; P27659; Q91VJ6	ENSMUSG00000060036	Cytoplasmic ribosomal proteins	Major pathway of rRNA processing in the nucleolus and cytosol; L13a-mediated translational silencing of Ceruloplasmin expression; GTP hydrolysis and joining of the 60S ribosomal subunit; SRP-dependent cotranslational protein targeting to membrane; Formation of a pool of free 40S subunits; Nonsense Mediated Decay (NMD) independent of the Exon Junction Complex (EJC); Nonsense Mediated Decay (NMD) e…	8	0	4.31044e+08	8.99374e+08	2.72436e+08	1.91729e+08	1.02247e+08	9.66015e+07	1.5816e+08	1.67788e+08	1.51648e+08	4.26856e+08	5.5157e+08	8.99374e+08	4.18361e+08	3.5477e+08	3.35429e+08	2.05864e+08	3.37713e+08	3.33081e+08	3.47981e+08	8.12336e+08	High	High	High
High	IsMasterProtein	Q8K1B8	Fermitin family homolog 3 OS=Mus musculus OX=10090 GN=Fermt3 PE=1 SV=1	0.000	275.453	66	39	324	39	665	75.6	7.05	785.65	39	cell adhesion;cell organization and biogenesis;stress response;signal transduction;other biological processes	cytoskeleton;other cell component	signal transduction activity or receptor binding	Pf00169, Pf00373, Pf18124	108101	Fermt3	mmu:108101; Q8K1B8	ENSMUSG00000024965		Platelet degranulation	1	0	1.40815e+08	2.28607e+08	1.36548e+08	6.66566e+07	3.85359e+07	1.16858e+08	9.6601e+07	3.56973e+07	5.05421e+07	1.14826e+08	1.80188e+08	2.28607e+08	2.09686e+08	1.2334e+08	1.2642e+08	2.49031e+08	2.06268e+08	7.08637e+07	1.15977e+08	2.18522e+08	High	High	High
High	IsMasterProtein	P07356	Annexin A2 OS=Mus musculus OX=10090 GN=Anxa2 PE=1 SV=2	0.000	274.723	76	31	323	31	339	38.7	7.69	834.72	31	cell organization and biogenesis;transport;developmental processes;other biological processes	non-structural extracellular;extracellular matrix;plasma membrane;other membranes;cytosol;nucleus;other cytoplasmic organelle;other cell component	transporter activity;enzyme regulator activity;cytoskeletal activity;other molecular function	Pf00191	12306	Anxa2	mmu:12306; P07356	ENSMUSG00000032231	Prostaglandin synthesis and regulation	Neutrophil degranulation; Dissolution of Fibrin Clot	3	0	1.56241e+08	2.17804e+08	1.4915e+08	1.26155e+08	4.73694e+07	8.1062e+07	58352082	5.37295e+07	5.3333e+08	1.34288e+08	1.99927e+08	2.17804e+08	2.29038e+08	2.33434e+08	1.55399e+08	1.72748e+08	1.24597e+08	1.0666e+08	1.22382e+09	2.55558e+08	High	High	High
High	IsMasterProtein	O08810	116 kDa U5 small nuclear ribonucleoprotein component OS=Mus musculus OX=10090 GN=Eftud2 PE=1 SV=1	0.000	273.326	69	47	281	46	971	109.3	5.00	603.82	47	RNA metabolism OR transcription;other metabolic processes	cytosol;nucleus;other cell component	nucleic acid binding activity;other molecular function	Pf00009, Pf00679, Pf03144, Pf03764, Pf14492, Pf16004	20624	Eftud2	mmu:20624; O08810	ENSMUSG00000020929	mRNA processing	mRNA Splicing - Major Pathway; mRNA Splicing - Minor Pathway	3	0	6.27053e+07	6.29054e+07	2.85321e+07	3.28966e+07	8.07537e+06	22139614	1.1974e+07	2.87339e+07	1.87843e+07	3.06637e+07	8.02384e+07	6.29054e+07	4.38147e+07	6.08709e+07	2.64919e+07	4.71809e+07	2.55676e+07	5.70404e+07	4.31036e+07	5.83551e+07	High	High	High
High	IsMasterProtein	O35598	Disintegrin and metalloproteinase domain-containing protein 10 OS=Mus musculus OX=10090 GN=Adam10 PE=1 SV=2	0.000	272.141	51	31	365	31	749	83.9	7.94	854.76	31	cell organization and biogenesis;protein metabolism;other metabolic processes;transport;developmental processes;signal transduction;other biological processes	plasma membrane;other membranes;ER/Golgi;nucleus;other cell component	other molecular function	Pf00200, Pf01562, Pf13574	11487	Adam10	B8JJJ0; mmu:11487; O35598	ENSMUSG00000054693	Hypertrophy model; Alzheimer's disease; Delta-Notch signaling pathway	Neutrophil degranulation; Regulation of Insulin-like Growth Factor (IGF) transport and uptake by Insulin-like Growth Factor Binding Proteins (IGFBPs); Post-translational protein phosphorylation; Degradation of the extracellular matrix; NOTCH3 Activation and Transmission of Signal to the Nucleus	8	0	1.62026e+08	207311214	1.5135e+08	6.54719e+07	4.65136e+07	9.86343e+07	8.25335e+07	5.70262e+07	4.38813e+07	1.19655e+08	2.07331e+08	207311214	2.32418e+08	1.21147e+08	1.52591e+08	2.10196e+08	1.7623e+08	1.13204e+08	1.00693e+08	2.27711e+08	High	High	High
High	IsMasterProtein	P62259	14-3-3 protein epsilon OS=Mus musculus OX=10090 GN=Ywhae PE=1 SV=1	0.000	271.638	78	27	523	24	255	29.2	4.74	1391.32	27	stress response;transport;developmental processes;signal transduction;other biological processes	cytosol;cytoskeleton;nucleus;other cell component	other molecular function	Pf00244	22627	Ywhae	mmu:22627; P29360; P42655; P62259; Q63631	ENSMUSG00000020849	TNF-alpha NF-kB signaling pathway; Myometrial relaxation and contraction pathways; Alpha 6 beta 4 integrin signaling pathway; Calcium regulation in cardiac cells	RAB GEFs exchange GTP for GDP on RABs; Regulation of HSF1-mediated heat shock response; Anchoring of the basal body to the plasma membrane; Regulation of PLK1 Activity at G2/M Transition; Loss of Nlp from mitotic centrosomes; Recruitment of mitotic centrosome proteins and complexes; Recruitment of NuMA to mitotic centrosomes; AURKA Activation by TPX2; TP53 Regulates Metabolic Genes; Activation of…	20	4	3.59949e+08	5.64918e+08	4.71866e+08	2.12372e+08	1.81947e+08	3.02819e+08	3.60454e+08	1.72652e+08	4.28987e+08	293532642	4.60595e+08	5.64918e+08	7.2461e+08	3.92968e+08	5.96891e+08	6.45325e+08	7.69661e+08	3.42736e+08	9.84383e+08	5.58612e+08	High	High	High
High	IsMasterProtein	P09242	Alkaline phosphatase, tissue-nonspecific isozyme OS=Mus musculus OX=10090 GN=Alpl PE=1 SV=2	0.000	268.718	55	24	317	24	524	57.5	7.01	888.34	24	other metabolic processes;developmental processes;other biological processes	non-structural extracellular;extracellular matrix;plasma membrane;other membranes	other molecular function	Pf00245	11647	Alpl	mmu:11647; P09242; Q6P1B0	ENSMUSG00000028766	Endochondral ossification; TNF-alpha NF-kB signaling pathway	Post-translational modification: synthesis of GPI-anchored proteins	3	0	1.22045e+08	1.33082e+08	1.4703e+08	5.78622e+07	4.97817e+07	5.55747e+07	7.57775e+07	9.07852e+07	4.64769e+07	8.55697e+07	1.56171e+08	1.33082e+08	2.25784e+08	1.07067e+08	1.63313e+08	1.18433e+08	1.61804e+08	1.8022e+08	1.06649e+08	1.62845e+08	High	High	High
High	IsMasterProtein	Q61768	Kinesin-1 heavy chain OS=Mus musculus OX=10090 GN=Kif5b PE=1 SV=3	0.000	267.301	56	49	279	49	963	109.5	6.44	549.40	49	cell organization and biogenesis;stress response;transport;developmental processes;other biological processes	cytosol;cytoskeleton;other cell component	cytoskeletal activity;other molecular function	Pf00225	16573	Kif5b	mmu:16573; O08711; Q5BL10; Q61580; Q61768	ENSMUSG00000006740	Insulin signaling	MHC class II antigen presentation; COPI-dependent Golgi-to-ER retrograde traffic; Kinesins; RHO GTPases activate KTN1	5	0	6.52579e+07	9.88883e+07	7.19705e+07	45956331	1.55937e+07	4.52681e+07	2.8121e+07	3.7094e+07	4.50337e+07	5.41232e+07	8.35047e+07	9.88883e+07	1.1052e+08	8.50363e+07	5.11564e+07	9.64691e+07	6.00455e+07	7.36364e+07	1.03337e+08	1.03e+08	High	High	High
High	IsMasterProtein	Q6ZQ58	La-related protein 1 OS=Mus musculus OX=10090 GN=Larp1 PE=1 SV=3	0.000	266.142	56	48	291	48	1072	121.1	8.79	576.84	48	cell cycle OR cell proliferation;protein metabolism;other metabolic processes;stress response;signal transduction;other biological processes	other cell component	translation activity;nucleic acid binding activity;other molecular function	Pf05383	73158	Larp1	A2AFQ8; J3QNB1; mmu:73158; Q6ZQ58; Q7TSF7	ENSMUSG00000037331			0	0	6.55793e+07	8.88646e+07	5.71963e+07	6.35224e+07	5.60006e+07	1.13935e+07	5.1368e+07	7.66291e+07	1.46108e+08	5.18767e+07	8.39161e+07	8.88646e+07	8.78322e+07	1.1754e+08	1.83714e+08	2.42802e+07	1.09684e+08	1.52119e+08	3.3527e+08	9.87248e+07	High	High	High
High	IsMasterProtein	P23249	Putative helicase MOV-10 OS=Mus musculus OX=10090 GN=Mov10 PE=1 SV=2	0.000	264.250	59	53	365	53	1004	113.5	9.01	774.61	53	RNA metabolism OR transcription;other metabolic processes;stress response;other biological processes	cytosol;nucleus;other cell component	nucleic acid binding activity;other molecular function	Pf13086, Pf13087	17454	Mov10	mmu:17454; P23249; Q9DC64	ENSMUSG00000002227			0	0	8.18719e+07	9.76719e+07	7.53054e+07	1.93494e+07	2.81873e+07	5.44862e+07	7.35406e+07	1.6486e+07	2.35316e+07	7.30582e+07	1.04764e+08	9.76719e+07	1.15641e+08	3.58035e+07	9.24706e+07	1.16113e+08	1.57028e+08	3.27267e+07	5.39973e+07	1.39035e+08	High	High	High
High	IsMasterProtein	P58242	Acid sphingomyelinase-like phosphodiesterase 3b OS=Mus musculus OX=10090 GN=Smpdl3b PE=1 SV=1	0.000	263.537	61	20	370	20	456	51.6	6.43	1057.19	20	other metabolic processes;stress response;other biological processes	non-structural extracellular;plasma membrane;other membranes	other molecular function	Pf00149, Pf19272	100340	Smpdl3b	mmu:100340; P58242	ENSMUSG00000028885			0	0	3.38743e+08	4.29406e+08	4.20332e+08	1.83689e+08	2.29087e+08	1.72641e+08	1.7948e+08	1.61486e+08	1.06075e+08	2.76072e+08	4.3346e+08	4.29406e+08	6.45473e+08	3.39893e+08	7.51537e+08	3.67908e+08	3.83236e+08	3.20571e+08	2.43407e+08	5.25383e+08	High	High	High
High	IsMasterProtein	P40124	Adenylyl cyclase-associated protein 1 OS=Mus musculus OX=10090 GN=Cap1 PE=1 SV=4	0.000	260.618	72	27	317	25	474	51.5	7.52	857.01	27	cell organization and biogenesis;transport;signal transduction;other biological processes	non-structural extracellular;plasma membrane;other membranes;cytosol;cytoskeleton;other cell component	cytoskeletal activity;other molecular function	Pf01213, Pf08603	12331	Cap1	mmu:12331; P40124; Q8BPT7	ENSMUSG00000028656	Insulin signaling	Neutrophil degranulation	2	2	8.99972e+07	1.41904e+08	1.02155e+08	6.0958e+07	3.06821e+07	8.02023e+07	5.9307e+07	4.16161e+07	7.76474e+07	7.95915e+07	1.15162e+08	1.41904e+08	1.56871e+08	1.12795e+08	1.00655e+08	1.70916e+08	1.26636e+08	8.26132e+07	1.78175e+08	1.51468e+08	High	High	High
High	IsMasterProtein	Q8R1B4	Eukaryotic translation initiation factor 3 subunit C OS=Mus musculus OX=10090 GN=Eif3c PE=1 SV=1	0.000	259.342	42	35	318	35	911	105.5	5.78	783.19	35	cell organization and biogenesis;protein metabolism;other metabolic processes;other biological processes	translational apparatus;other cell component	translation activity;nucleic acid binding activity;other molecular function	Pf01399, Pf05470	56347	Eif3c	mmu:56347; Q8R1B4; Q8R3M7	ENSMUSG00000030738	Translation factors	L13a-mediated translational silencing of Ceruloplasmin expression; Formation of a pool of free 40S subunits; GTP hydrolysis and joining of the 60S ribosomal subunit; Translation initiation complex formation; Formation of the ternary complex, and subsequently, the 43S complex; Ribosomal scanning and start codon recognition	7	0	8.30045e+07	9.08557e+07	4.10659e+07	6.14741e+07	1.38481e+07	4.26701e+07	2.64887e+07	5.02003e+07	3.51809e+07	3.77509e+07	1.06213e+08	9.08557e+07	6.3062e+07	1.1375e+08	4.54297e+07	9.09325e+07	5.65602e+07	9.9654e+07	8.07284e+07	7.18424e+07	High	High	High
High	IsMasterProtein	Q8VEK3	Heterogeneous nuclear ribonucleoprotein U OS=Mus musculus OX=10090 GN=Hnrnpu PE=1 SV=1	0.000	258.802	44	34	345	34	800	87.9	6.24	781.81	34	cell cycle OR cell proliferation;cell organization and biogenesis;RNA metabolism OR transcription;other metabolic processes;transport;developmental processes;other biological processes	cytoskeleton;nucleus;other cell component	cytoskeletal activity;nucleic acid binding activity;other molecular function	Pf00622, Pf02037, Pf13671	51810	Hnrnpu	G3XA10; mmu:51810; Q8VEK3; Q9R205	ENSMUSG00000039630	PluriNetWork: mechanisms associated with pluripotency; mRNA processing	mRNA Splicing - Major Pathway; Processing of Capped Intron-Containing Pre-mRNA	4	0	2.1517e+08	2.55107e+08	1.20345e+08	1.12517e+08	3.44882e+07	4.62799e+07	4.58052e+07	1.22858e+08	8.52207e+07	1.25389e+08	2.75334e+08	2.55107e+08	1.84805e+08	2.08198e+08	1.13141e+08	9.86254e+07	9.78059e+07	2.4389e+08	1.95553e+08	2.38624e+08	High	High	High
High	IsMasterProtein	Q61490	CD166 antigen OS=Mus musculus OX=10090 GN=Alcam PE=1 SV=3	0.000	258.275	47	30	332	30	583	65.1	6.15	845.12	30	cell adhesion;cell organization and biogenesis;developmental processes;other biological processes	plasma membrane;other membranes;other cell component	other molecular function	Pf08205, Pf13927	11658	Alcam	mmu:11658; O70136; Q61490; Q8CDA5; Q8R2T0	ENSMUSG00000022636			0	0	1.52404e+08	1.57908e+08	1.36582e+08	9.63969e+07	4.47153e+07	6.0119e+07	4.83651e+07	9.46529e+07	5.90787e+07	8.06601e+07	1.95018e+08	1.57908e+08	2.09739e+08	1.7837e+08	1.46692e+08	1.28117e+08	1.03272e+08	1.87898e+08	1.35566e+08	1.53501e+08	High	High	High
High	IsMasterProtein	O70133-2	Isoform 2 of ATP-dependent RNA helicase A OS=Mus musculus OX=10090 GN=Dhx9	0.000	256.447	41	45	247	45	1381	149.5	6.83	519.16	45						Dhx9	O70133-2				0	0	6.13439e+07	7.81865e+07	2.42618e+07	3.99125e+07	6.34275e+06	2.24777e+07	1.17679e+07	3.09629e+07	2.38002e+07	3.39104e+07	7.84964e+07	7.81865e+07	3.72571e+07	7.3853e+07	2.08078e+07	4.79014e+07	2.51276e+07	6.14653e+07	5.46135e+07	6.45338e+07	High	High	High
High	IsMasterProtein	P13020-2	Isoform 2 of Gelsolin OS=Mus musculus OX=10090 GN=Gsn	0.000	256.332	60	33	334	33	731	80.7	5.76	839.23	33						Gsn	P13020-2				0	0	2.52831e+08	3.98239e+08	2.4866e+08	1.77707e+08	5.19261e+07	1.93165e+08	2.36067e+08	1.48474e+08	1.51307e+08	2.56218e+08	3.23525e+08	3.98239e+08	3.81849e+08	3.28823e+08	1.70347e+08	4.11647e+08	5.04063e+08	2.9474e+08	3.47199e+08	4.87599e+08	High	High	High
High	IsMasterProtein	O88746	Target of Myb protein 1 OS=Mus musculus OX=10090 GN=Tom1 PE=1 SV=1	0.000	252.999	74	24	259	24	492	54.3	4.94	710.44	24	transport;signal transduction	other membranes;cytosol;other cytoplasmic organelle;other cell component	other molecular function	Pf00790, Pf03127	21968	Tom1	mmu:21968; O88746; Q3V4C6; Q9D120	ENSMUSG00000042870		Neutrophil degranulation	1	0	4.46547e+07	7.91086e+07	6.58953e+07	2.68532e+07	1.65012e+07	3.85518e+07	3.75461e+07	2.71126e+07	3.17608e+07	3.96016e+07	5.71407e+07	7.91086e+07	1.01191e+08	4.96883e+07	5.41334e+07	8.21563e+07	8.01707e+07	5.38219e+07	7.28804e+07	7.53644e+07	High	High	High
High	IsMasterProtein	F8VQB6	Unconventional myosin-X OS=Mus musculus OX=10090 GN=Myo10 PE=1 SV=1	0.000	252.436	30	55	243	54	2062	237.2	6.25	425.53	55	transport;other biological processes	plasma membrane;other membranes;cytosol;cytoskeleton;nucleus;other cell component	cytoskeletal activity;other molecular function	Pf00063, Pf00169, Pf00373, Pf00612, Pf00784, Pf16735, Pf18597	17909	Myo10	F8VQB6; mmu:17909; Q8R3S0; Q9JJY5	ENSMUSG00000022272		Regulation of actin dynamics for phagocytic cup formation	1	1	2.32284e+07	5.27121e+07	2.21986e+07	8.40304e+06	9.27656e+06	1.38873e+07	1.96682e+07	5.29053e+06	1.0017e+07	2.93614e+07	2.97233e+07	5.27121e+07	3.40888e+07	1.55488e+07	3.04324e+07	2.95946e+07	4.19967e+07	1.05024e+07	2.29856e+07	5.58767e+07	High	High	High
High	IsMasterProtein	P62192	26S proteasome regulatory subunit 4 OS=Mus musculus OX=10090 GN=Psmc1 PE=1 SV=1	0.000	251.885	63	27	308	25	440	49.2	6.21	864.62	27	protein metabolism;other metabolic processes;other biological processes	other membranes;cytosol;nucleus;other cell component	other molecular function	Pf00004, Pf16450, Pf17862	19179	Psmc1	mmu:19179; P49014; P62192; Q03527; Q96AZ3	ENSMUSG00000021178	TNF-alpha NF-kB signaling pathway; Proteasome degradation	ABC-family proteins mediated transport; Regulation of RAS by GAPs; Downstream TCR signaling; FCERI mediated NF-kB activation; Neddylation; Asymmetric localization of PCP proteins; Degradation of AXIN; Hedgehog 'on' state; Ub-specific processing proteases; Regulation of RUNX3 expression and activity; Antigen processing: Ubiquitination & Proteasome degradation; Autodegradation of Cdh1 by Cdh1:APC/C…	50	0	1.03283e+08	1.28709e+08	6.88277e+07	7.8444e+07	1.70489e+07	5.80894e+07	4.54476e+07	5.33527e+07	4.03949e+07	5.6862e+07	1.32163e+08	1.28709e+08	1.05694e+08	1.45151e+08	5.593e+07	1.23792e+08	9.70422e+07	1.05912e+08	9.2693e+07	1.08212e+08	High	High	High
High	IsMasterProtein	Q7TPR4	Alpha-actinin-1 OS=Mus musculus OX=10090 GN=Actn1 PE=1 SV=1	0.000	251.013	62	46	197	29	892	103.0	5.38	401.95	46	cell adhesion;cell organization and biogenesis;developmental processes;other biological processes	plasma membrane;other membranes;cytoskeleton;nucleus;other cell component	signal transduction activity or receptor binding;cytoskeletal activity;nucleic acid binding activity;other molecular function	Pf00307, Pf00435, Pf08726	109711	Actn1	mmu:109711; Q7TPR4	ENSMUSG00000015143	Regulation of actin cytoskeleton; Integrin-mediated cell adhesion; Focal adhesion	Platelet degranulation ; RHOF GTPase cycle; RHOD GTPase cycle; RHOBTB2 GTPase cycle; Regulation of cytoskeletal remodeling and cell spreading by IPP complex components	8	3	6.49398e+07	8.07042e+07	7.02813e+07	3.00052e+07	3.88433e+07	5.27809e+07	6.88758e+07	2.14943e+07	5.87664e+07	6.91869e+07	8.30978e+07	8.07042e+07	1.07926e+08	5.55207e+07	1.27428e+08	1.12479e+08	1.47068e+08	4.2669e+07	1.34849e+08	1.31667e+08	High	High	High
High	IsMasterProtein	P47962	60S ribosomal protein L5 OS=Mus musculus OX=10090 GN=Rpl5 PE=1 SV=3	0.000	249.330	62	24	479	24	297	34.4	9.77	901.93	24	cell organization and biogenesis;protein metabolism;RNA metabolism OR transcription;other metabolic processes;other biological processes	cytosol;ER/Golgi;translational apparatus;nucleus;other cell component	enzyme regulator activity;nucleic acid binding activity;other molecular function	Pf14204, Pf17144	100503670	Rpl5	mmu:100503670; P47962; Q9CR19	ENSMUSG00000058558		L13a-mediated translational silencing of Ceruloplasmin expression; SRP-dependent cotranslational protein targeting to membrane; Major pathway of rRNA processing in the nucleolus and cytosol; Formation of a pool of free 40S subunits; GTP hydrolysis and joining of the 60S ribosomal subunit; Nonsense Mediated Decay (NMD) independent of the Exon Junction Complex (EJC); Nonsense Mediated Decay (NMD) e…	7	0	4.83887e+08	6.98395e+08	3.96134e+08	3.02056e+08	1.44763e+08	2.72747e+08	3.96462e+08	3.14602e+08	1.68843e+08	3.98632e+08	6.19188e+08	6.98395e+08	6.08314e+08	5.58915e+08	4.74906e+08	5.8124e+08	8.46549e+08	6.24525e+08	3.87439e+08	7.58623e+08	High	High	High
High	IsMasterProtein	Q62465	Synaptic vesicle membrane protein VAT-1 homolog OS=Mus musculus OX=10090 GN=Vat1 PE=1 SV=3	0.000	247.793	59	21	334	21	406	43.1	6.37	1054.28	21	other biological processes	other membranes;mitochondrion	other molecular function	Pf08240, Pf13602	26949	Vat1	mmu:26949; Q62465; Q8R3G0; Q8R3T8	ENSMUSG00000034993		Neutrophil degranulation	1	0	1.77928e+08	3.23313e+08	2.39446e+08	1.05924e+08	4.05926e+07	1.40385e+08	9.57172e+07	8.15474e+07	7.99724e+07	1.60582e+08	2.27679e+08	3.23313e+08	3.677e+08	1.95999e+08	1.33167e+08	2.9917e+08	2.04381e+08	1.61882e+08	1.8351e+08	3.05598e+08	High	High	High
High	IsMasterProtein	P14148	60S ribosomal protein L7 OS=Mus musculus OX=10090 GN=Rpl7 PE=1 SV=2	0.000	247.529	64	34	453	34	270	31.4	10.89	1099.91	34	protein metabolism;RNA metabolism OR transcription;other metabolic processes;other biological processes	cytosol;cytoskeleton;translational apparatus;other cell component	nucleic acid binding activity;other molecular function	Pf00327, Pf08079	19989	Rpl7	mmu:19989; P14148; Q80UR0	ENSMUSG00000043716	Cytoplasmic ribosomal proteins; mRNA processing	Major pathway of rRNA processing in the nucleolus and cytosol; L13a-mediated translational silencing of Ceruloplasmin expression; SRP-dependent cotranslational protein targeting to membrane; Formation of a pool of free 40S subunits; GTP hydrolysis and joining of the 60S ribosomal subunit; Nonsense Mediated Decay (NMD) independent of the Exon Junction Complex (EJC); Nonsense Mediated Decay (NMD) e…	9	0	9.18869e+08	1.32241e+09	7.2702e+08	5.69275e+08	1.25389e+08	1.64839e+08	1.80388e+08	3.27385e+08	3.47483e+08	706855775	1.1758e+09	1.32241e+09	1.11643e+09	1.05337e+09	4.11348e+08	3.51283e+08	3.85175e+08	6.49901e+08	7.97359e+08	1.34519e+09	High	High	High
High	IsMasterProtein	P14824	Annexin A6 OS=Mus musculus OX=10090 GN=Anxa6 PE=1 SV=3	0.000	247.109	64	39	322	38	673	75.8	5.50	694.29	39	cell organization and biogenesis;stress response;transport;developmental processes;signal transduction;other biological processes	plasma membrane;other membranes;cytosol;mitochondrion;nucleus;other cytoplasmic organelle;other cell component	transporter activity;cytoskeletal activity;other molecular function	Pf00191	11749	Anxa6	mmu:11749; P14824; Q8BSS4	ENSMUSG00000018340	Prostaglandin synthesis and regulation; Calcium regulation in cardiac cells		2	1	1.07696e+08	2.42663e+08	1.39256e+08	6.42244e+07	3.47809e+07	1.04412e+08	9.27041e+07	4.07089e+07	6.84004e+07	1.20415e+08	1.37809e+08	2.42663e+08	2.13846e+08	1.18839e+08	1.14101e+08	2.22509e+08	1.97947e+08	8.08123e+07	1.56956e+08	2.29157e+08	High	High	High
High	IsMasterProtein	P28798	Progranulin OS=Mus musculus OX=10090 GN=Grn PE=1 SV=2	0.000	246.415	73	28	324	28	589	63.4	6.80	666.06	28	cell cycle OR cell proliferation;cell organization and biogenesis;protein metabolism;other metabolic processes;transport;developmental processes;signal transduction;other biological processes	non-structural extracellular;plasma membrane;other membranes;ER/Golgi;other cytoplasmic organelle;other cell component	signal transduction activity or receptor binding;other molecular function	Pf00396	14824	Grn	mmu:14824; P28798	ENSMUSG00000034708		Neutrophil degranulation	1	0	7.20911e+07	6.26612e+07	4.17248e+07	4.82919e+07	1.25339e+08	6.34895e+07	8.99482e+07	7.22307e+07	3.02824e+07	3.53147e+07	9.22486e+07	6.26612e+07	6.40738e+07	8.93579e+07	4.11185e+08	1.353e+08	1.92062e+08	1.43387e+08	6.9488e+07	6.72062e+07	High	High	High
High	IsMasterProtein	P97797-2	Isoform 2 of Tyrosine-protein phosphatase non-receptor type substrate 1 OS=Mus musculus OX=10090 GN=Sirpa	0.000	246.180	45	18	303	1	509	56.0	8.28	992.54	18						Sirpa	P97797-2				0	22	2.05458e+08	2.76367e+08	2.34227e+08	1.43601e+08	7.49451e+07	8.47835e+07	8.6725e+07	1.79738e+08	1.01198e+08	1.58353e+08	2.62906e+08	2.76367e+08	3.59685e+08	2.65716e+08	2.45863e+08	1.80679e+08	1.8518e+08	3.56803e+08	2.32215e+08	3.01357e+08	High	High	High
High	IsMasterProtein	Q61781	Keratin, type I cytoskeletal 14 OS=Mus musculus OX=10090 GN=Krt14 PE=1 SV=2	0.000	245.460	41	26	244	5	484	52.8	5.17	529.73	26	cell organization and biogenesis;other biological processes	cytoskeleton;nucleus;other cell component	other molecular function	Pf00038	16664	Krt14	A2A4G4; mmu:16664; Q61781; Q91VQ4; Q99LE0	ENSMUSG00000045545		Formation of the cornified envelope; Type I hemidesmosome assembly	3	10	2.11512e+07	4.35195e+07	1.96579e+07	2.0861e+07	1.49542e+08	9.10615e+06	1.29247e+08	1.4575e+07	1.67684e+09	2.23002e+07	2.70654e+07	4.35195e+07	3.01872e+07	3.86007e+07	4.90582e+08	1.94058e+07	2.75975e+08	2.89332e+07	3.84778e+09	4.24388e+07	Peak Found	Peak Found	Peak Found
High	IsMasterProtein	Q80TH2	Erbin OS=Mus musculus OX=10090 GN=Erbin PE=1 SV=3	0.000	244.838	42	42	217	42	1402	157.2	5.69	435.40	42	transport;signal transduction;other biological processes	plasma membrane;other membranes;nucleus;other cell component	signal transduction activity or receptor binding	Pf00595, Pf13855	59079	Erbin	E9QND6; mmu:59079; Q80TH2; Q8BQ14; Q8CE41; Q8K171; Q99JU3; Q9JI47	ENSMUSG00000021709	Nod-like receptor (NLR) signaling pathway; Alpha 6 beta 4 integrin signaling pathway	RAC1 GTPase cycle; RHOA GTPase cycle; RHOB GTPase cycle; RHOC GTPase cycle; RHOG GTPase cycle; RAC2 GTPase cycle; RAC3 GTPase cycle; Downregulation of ERBB2 signaling; Drug-mediated inhibition of ERBB2 signaling	12	0	2.79283e+07	4.49926e+07	3.77189e+07	1.61735e+07	6.10306e+06	2.08729e+07	1.35452e+07	1.09093e+07	1.26865e+07	2.89511e+07	3.57374e+07	4.49926e+07	5.79222e+07	2.9927e+07	2.00215e+07	4.44815e+07	2.89226e+07	2.16563e+07	2.91114e+07	5.50958e+07	High	High	High
High	IsMasterProtein	Q9QUR6	Prolyl endopeptidase OS=Mus musculus OX=10090 GN=Prep PE=1 SV=1	0.000	244.628	67	34	241	34	710	80.7	5.73	514.97	34	protein metabolism;other metabolic processes	cytosol;nucleus;other cell component	other molecular function	Pf00326, Pf02897	19072	Prep	mmu:19072; Q80YS1; Q9QUR6	ENSMUSG00000019849			0	0	1.38753e+08	1.70947e+08	1.42445e+08	1.04634e+08	7.99873e+07	9.11559e+07	1.75709e+08	1.3473e+08	2.6399e+08	1.02654e+08	1.77549e+08	1.70947e+08	2.18743e+08	1.93613e+08	2.62404e+08	1.94259e+08	3.75184e+08	2.67456e+08	6.05769e+08	1.95357e+08	High	High	High
High	IsMasterProtein	Q8BP47	Asparagine--tRNA ligase, cytoplasmic OS=Mus musculus OX=10090 GN=NARS1 PE=1 SV=2	0.000	242.808	51	29	313	29	559	64.2	5.86	673.17	29	protein metabolism;RNA metabolism OR transcription;other metabolic processes;other biological processes	cytosol	signal transduction activity or receptor binding;nucleic acid binding activity;other molecular function	Pf00152, Pf01336	70223	NARS1	mmu:70223; Q3T9A7; Q7TPX0; Q8BP47; Q9CRY5	ENSMUSG00000024587			0	0	6.49635e+07	1.67498e+08	4.81944e+07	4.32461e+07	1.44356e+07	3.52171e+07	5.08323e+07	3.86043e+07	2.38929e+07	7.60367e+07	8.31281e+07	1.67498e+08	7.40087e+07	8.00214e+07	4.73569e+07	7.50497e+07	1.0854e+08	7.66345e+07	5.48263e+07	1.44703e+08	High	High	High
High	IsMasterProtein	P14869	60S acidic ribosomal protein P0 OS=Mus musculus OX=10090 GN=Rplp0 PE=1 SV=3	0.000	241.988	59	22	320	22	317	34.2	6.25	933.69	22	cell organization and biogenesis;protein metabolism;other metabolic processes;other biological processes	other membranes;cytosol;ER/Golgi;translational apparatus;nucleus;other cell component	nucleic acid binding activity;other molecular function	Pf00428, Pf00466, Pf17777	11837	Rplp0	mmu:11837; P14869; Q99L54	ENSMUSG00000067274	Cytoplasmic ribosomal proteins	L13a-mediated translational silencing of Ceruloplasmin expression; SRP-dependent cotranslational protein targeting to membrane; Major pathway of rRNA processing in the nucleolus and cytosol; Formation of a pool of free 40S subunits; GTP hydrolysis and joining of the 60S ribosomal subunit; Nonsense Mediated Decay (NMD) independent of the Exon Junction Complex (EJC); Nonsense Mediated Decay (NMD) e…	8	0	4.94387e+08	5.29498e+08	3.60765e+08	4.45684e+08	6.47459e+07	1.08591e+08	104216132	2.67146e+08	1.73398e+08	2.59923e+08	6.32623e+08	5.29498e+08	5.54001e+08	8.24681e+08	2.12404e+08	2.31413e+08	2.22528e+08	5.30318e+08	3.97891e+08	4.9465e+08	High	High	High
High	IsMasterProtein	P97351	40S ribosomal protein S3a OS=Mus musculus OX=10090 GN=Rps3a PE=1 SV=3	0.000	241.696	77	31	661	31	264	29.9	9.73	1264.95	31	protein metabolism;other metabolic processes;other biological processes	cytosol;translational apparatus;nucleus;other cell component	nucleic acid binding activity;other molecular function	Pf01015	20091	Rps3a	mmu:20091; P97351	ENSMUSG00000028081	Cytoplasmic ribosomal proteins	L13a-mediated translational silencing of Ceruloplasmin expression; SRP-dependent cotranslational protein targeting to membrane; Major pathway of rRNA processing in the nucleolus and cytosol; Formation of a pool of free 40S subunits; GTP hydrolysis and joining of the 60S ribosomal subunit; Nonsense Mediated Decay (NMD) independent of the Exon Junction Complex (EJC); Nonsense Mediated Decay (NMD) e…	11	0	1.15236e+09	1.24688e+09	7.83777e+08	1.07368e+09	9.63149e+07	1.69724e+08	1.39146e+08	7.61844e+08	3.65163e+08	7.95793e+08	1.47457e+09	1.24688e+09	1.20359e+09	1.98671e+09	3.15968e+08	3.61692e+08	2.97113e+08	1.51236e+09	8.37928e+08	1.51445e+09	High	High	High
High	IsMasterProtein	P63038	60 kDa heat shock protein, mitochondrial OS=Mus musculus OX=10090 GN=Hspd1 PE=1 SV=1	0.000	240.013	67	31	236	31	573	60.9	6.18	626.06	31	cell cycle OR cell proliferation;cell organization and biogenesis;DNA metabolism;other metabolic processes;stress response;transport;developmental processes;signal transduction;other biological processes	non-structural extracellular;plasma membrane;other membranes;cytosol;mitochondrion;ER/Golgi;other cytoplasmic organelle;other cell component	nucleic acid binding activity;other molecular function	Pf00118	15510	Hspd1	mmu:15510; P19226; P19227; P63038; P97602; Q3KQP2; Q3UIP0; Q8C2C7; Q8VEF4	ENSMUSG00000025980	SIDS susceptibility pathways	Mitochondrial protein import	2	0	5.59908e+07	5.76704e+07	4.5239e+07	4.82917e+07	1.09621e+07	20992107	1.39319e+07	4.97771e+07	4.99182e+07	2.46443e+07	7.16465e+07	5.76704e+07	6.94703e+07	8.93577e+07	3.59619e+07	4.47355e+07	2.97481e+07	9.88139e+07	1.14546e+08	4.68998e+07	High	High	High
High	IsMasterProtein	P12970	60S ribosomal protein L7a OS=Mus musculus OX=10090 GN=Rpl7a PE=1 SV=2	0.000	239.901	64	26	321	26	266	30.0	10.56	901.91	26	RNA metabolism OR transcription;other metabolic processes	other membranes;cytosol;translational apparatus;nucleus;other cell component	nucleic acid binding activity;other molecular function	Pf01248	27176	Rpl7a	mmu:27176; P12970; Q91YM3	ENSMUSG00000062647	Cytoplasmic ribosomal proteins	Major pathway of rRNA processing in the nucleolus and cytosol; L13a-mediated translational silencing of Ceruloplasmin expression; SRP-dependent cotranslational protein targeting to membrane; Formation of a pool of free 40S subunits; GTP hydrolysis and joining of the 60S ribosomal subunit; Nonsense Mediated Decay (NMD) independent of the Exon Junction Complex (EJC); Nonsense Mediated Decay (NMD) e…	8	0	6.82902e+08	9.71799e+08	5.43098e+08	4.7126e+08	8.73946e+07	1.33898e+08	1.12361e+08	2.31237e+08	2.48243e+08	5.24469e+08	8.7385e+08	9.71799e+08	8.33996e+08	8.72006e+08	2.86704e+08	2.85345e+08	2.3992e+08	4.59035e+08	5.69636e+08	9.98098e+08	High	High	High
High	IsMasterProtein	Q99JI6	Ras-related protein Rap-1b OS=Mus musculus OX=10090 GN=Rap1b PE=1 SV=2	0.000	239.156	80	18	307	7	184	20.8	5.78	1013.56	18	cell cycle OR cell proliferation;signal transduction;other biological processes	plasma membrane;other membranes;cytosol;other cell component	other molecular function	Pf00071	215449	Rap1b	mmu:215449; Q99JI6	ENSMUSG00000052681	Hepatocyte growth factor receptor signaling; Chemokine signaling pathway; Mapk signaling pathway; Integrin-mediated cell adhesion; Focal adhesion	MAP2K and MAPK activation; GRB2:SOS provides linkage to MAPK signaling for Integrins ; p130Cas linkage to MAPK signaling for integrins; Neutrophil degranulation; Rap1 signalling; MET activates RAP1 and RAC1	12	11	3.34384e+08	5.29656e+08	3.62599e+08	1.49079e+08	8.97414e+07	2.6125e+08	2.07565e+08	9.4379e+07	1.69194e+08	2.4641e+08	4.27881e+08	5.29656e+08	5.56818e+08	2.75851e+08	2.94403e+08	5.5674e+08	4.43206e+08	1.87354e+08	3.88244e+08	4.68934e+08	High	High	High
High	IsMasterProtein	Q9EPU0	Regulator of nonsense transcripts 1 OS=Mus musculus OX=10090 GN=Upf1 PE=1 SV=2	0.000	239.040	47	44	292	44	1124	123.9	6.61	600.87	44	cell cycle OR cell proliferation;cell organization and biogenesis;DNA metabolism;RNA metabolism OR transcription;other metabolic processes;stress response;other biological processes	cytosol;nucleus;other cell component	nucleic acid binding activity;other molecular function	Pf09416, Pf13086, Pf13087, Pf18141	19704	Upf1	mmu:19704; Q3UG00; Q6GYP5; Q6PHQ5; Q8K0N4; Q99PR4; Q9EPU0	ENSMUSG00000058301		Nonsense Mediated Decay (NMD) independent of the Exon Junction Complex (EJC); Nonsense Mediated Decay (NMD) enhanced by the Exon Junction Complex (EJC)	2	0	2.06377e+08	1.85846e+08	1.53338e+08	1.74864e+08	1.76965e+07	3.97959e+07	2.15727e+07	1.29776e+08	6.32215e+07	1.02487e+08	2.64082e+08	1.85846e+08	2.3547e+08	3.23564e+08	5.80548e+07	8.48075e+07	4.60634e+07	2.57622e+08	1.45072e+08	1.9504e+08	High	High	High
High	IsMasterProtein	Q9DB05	Alpha-soluble NSF attachment protein OS=Mus musculus OX=10090 GN=Napa PE=1 SV=1	0.000	238.890	85	25	248	25	295	33.2	5.45	713.49	25	cell-cell signaling;cell organization and biogenesis;transport;developmental processes;other biological processes	plasma membrane;other membranes;other cytoplasmic organelle;other cell component	other molecular function	Pf14938	108124	Napa	mmu:108124; Q543I3; Q9DB05	ENSMUSG00000006024		COPI-dependent Golgi-to-ER retrograde traffic; COPI-mediated anterograde transport; Intra-Golgi traffic; Golgi Associated Vesicle Biogenesis; Retrograde transport at the Trans-Golgi-Network; COPII-mediated vesicle transport	6	0	4.91799e+07	7.96404e+07	5.90696e+07	2.7172e+07	1.53107e+07	3.15345e+07	2.64652e+07	2.46732e+07	3.07358e+07	4.01004e+07	6.29312e+07	7.96404e+07	9.0709e+07	5.02782e+07	5.02277e+07	6.72018e+07	5.65101e+07	4.89794e+07	7.05285e+07	7.63137e+07	High	High	High
High	IsMasterProtein	O35379	Multidrug resistance-associated protein 1 OS=Mus musculus OX=10090 GN=Abcc1 PE=1 SV=1	0.000	238.318	38	45	248	44	1528	171.1	7.36	521.98	45	cell organization and biogenesis;stress response;transport;other biological processes	plasma membrane;other membranes;other cell component	transporter activity;other molecular function	Pf00005, Pf00664	17250	Abcc1	mmu:17250; O35379	ENSMUSG00000023088	Irinotecan pathway	Cytoprotection by HMOX1; Synthesis of Leukotrienes (LT) and Eoxins (EX); Cobalamin (Cbl, vitamin B12) transport and metabolism; Heme degradation; ABC-family proteins mediated transport	6	1	2.80545e+07	5.59273e+07	3.70761e+07	1.32712e+07	7.42664e+06	2.51917e+07	1.78339e+07	1.19714e+07	1.02676e+07	3.10757e+07	3.58989e+07	5.59273e+07	5.6935e+07	2.45567e+07	2.43636e+07	5.36851e+07	3.80801e+07	2.37648e+07	2.35607e+07	5.91391e+07	High	High	High
High	IsMasterProtein	Q9DCD0	6-phosphogluconate dehydrogenase, decarboxylating OS=Mus musculus OX=10090 GN=Pgd PE=1 SV=3	0.000	237.903	61	27	302	27	483	53.2	7.23	826.95	27	other metabolic processes	cytosol;other cell component	other molecular function	Pf00393, Pf03446	110208	Pgd	mmu:110208; Q3UD80; Q9DCD0	ENSMUSG00000028961	Oxidative stress and redox pathway; Pentose phosphate pathway	Pentose phosphate pathway	3	0	1.43982e+08	2.6121e+08	1.35324e+08	8.44509e+07	4.31923e+07	1.07226e+08	1.23712e+08	53634341	9.53357e+07	1.43911e+08	1.84241e+08	2.6121e+08	2.07807e+08	1.56266e+08	1.41695e+08	2.28504e+08	2.64156e+08	1.06471e+08	2.18764e+08	2.73873e+08	High	High	High
High	IsMasterProtein	O09044	Synaptosomal-associated protein 23 OS=Mus musculus OX=10090 GN=Snap23 PE=1 SV=1	0.000	237.718	74	18	299	18	210	23.2	4.98	919.66	18	cell-cell signaling;cell organization and biogenesis;stress response;transport;other biological processes	plasma membrane;other membranes;mitochondrion;nucleus;other cytoplasmic organelle;other cell component	other molecular function	Pf00835	20619	Snap23	mmu:20619; O09044; O35620	ENSMUSG00000027287	Insulin signaling	Neutrophil degranulation; RHOA GTPase cycle; RHOF GTPase cycle; CDC42 GTPase cycle; RAC1 GTPase cycle; RHOB GTPase cycle; ER-Phagosome pathway; RAC3 GTPase cycle; RHOQ GTPase cycle; RHOJ GTPase cycle; trans-Golgi Network Vesicle Budding	12	0	1.26458e+08	1.92297e+08	1.63182e+08	9.1203e+07	5.18575e+07	1.00934e+08	7.62744e+07	9.93624e+07	5.77716e+07	9.97659e+07	1.61817e+08	1.92297e+08	2.50586e+08	1.68759e+08	1.70122e+08	2.15095e+08	1.62865e+08	1.97247e+08	1.32567e+08	1.89861e+08	High	High	High
High	IsMasterProtein	P62196	26S proteasome regulatory subunit 8 OS=Mus musculus OX=10090 GN=Psmc5 PE=1 SV=1	0.000	237.215	70	30	282	28	406	45.6	7.55	716.32	30	protein metabolism;other metabolic processes;other biological processes	cytosol;nucleus;other cell component	signal transduction activity or receptor binding;other molecular function	Pf00004, Pf16450, Pf17862	19184	Psmc5	mmu:19184; O35051; P47210; P52915; P52916; P62196; Q3UL51; Q9CWN5	ENSMUSG00000020708	Proteasome degradation	ABC-family proteins mediated transport; Regulation of RAS by GAPs; Downstream TCR signaling; FCERI mediated NF-kB activation; Neddylation; Asymmetric localization of PCP proteins; Degradation of AXIN; Hedgehog 'on' state; Ub-specific processing proteases; Regulation of RUNX3 expression and activity; Antigen processing: Ubiquitination & Proteasome degradation; Autodegradation of Cdh1 by Cdh1:APC/C…	48	1	8.95123e+07	9.93916e+07	4.63233e+07	5.29621e+07	7.69268e+06	4.92954e+07	2.68905e+07	4.0948e+07	3.99513e+07	4.19734e+07	1.14541e+08	9.93916e+07	7.11354e+07	9.79996e+07	2.52364e+07	1.05051e+08	5.74181e+07	8.12871e+07	9.16749e+07	7.98782e+07	High	High	High
High	IsMasterProtein	Q9WTR1	Transient receptor potential cation channel subfamily V member 2 OS=Mus musculus OX=10090 GN=Trpv2 PE=1 SV=2	0.000	236.635	41	30	284	30	756	85.9	6.99	760.59	30	cell organization and biogenesis;stress response;transport;developmental processes;other biological processes	plasma membrane;other membranes;other cell component	transporter activity;other molecular function	Pf00520, Pf12796	22368	Trpv2	mmu:22368; Q99K71; Q9WTR1	ENSMUSG00000018507		TRP channels	1	0	66022470	1.40168e+08	9.48936e+07	3.7908e+07	2.1264e+07	6.69514e+07	5.25016e+07	2.30654e+07	3.22104e+07	6.69004e+07	8.44831e+07	1.40168e+08	1.45721e+08	7.01439e+07	6.9758e+07	1.42677e+08	1.12104e+08	4.57877e+07	7.39121e+07	1.27316e+08	High	High	High
High	IsMasterProtein	Q9QZQ1-2	Isoform 1 of Afadin OS=Mus musculus OX=10090 GN=Afdn	0.000	236.208	36	49	278	49	1805	204.4	6.24	493.45	49						Afdn	Q9QZQ1-2				0	0	2.97123e+07	5.2394e+07	2.31926e+07	1.92825e+07	4.28948e+06	1.01348e+07	8.11532e+06	1.25461e+07	1.61472e+07	2.22501e+07	3.80202e+07	5.2394e+07	3.56152e+07	3.56798e+07	1.40719e+07	2.15979e+07	1.73283e+07	2.49055e+07	3.70524e+07	4.23435e+07	High	High	High
High	IsMasterProtein	P62880	Guanine nucleotide-binding protein G(I)/G(S)/G(T) subunit beta-2 OS=Mus musculus OX=10090 GN=Gnb2 PE=1 SV=3	0.000	235.459	80	16	251	9	340	37.3	6.00	813.21	16	signal transduction	plasma membrane;other membranes;other cell component	other molecular function	Pf00400	14693	Gnb2	mmu:14693; P11016; P54312; P62880	ENSMUSG00000029713	Chemokine signaling pathway; G protein signaling pathways; Focal adhesion: PI3K-Akt-mTOR signaling pathway; Myometrial relaxation and contraction pathways; Calcium regulation in cardiac cells	G alpha (i) signalling events; ADP signalling through P2Y purinoceptor 12; Adrenaline,noradrenaline inhibits insulin secretion; Extra-nuclear estrogen signaling; ADP signalling through P2Y purinoceptor 1; G alpha (12/13) signalling events; G alpha (q) signalling events; Ca2+ pathway; G beta:gamma signalling through PLC beta; Presynaptic function of Kainate receptors; G alpha (s) signalling events…	30	9	2.88365e+08	5.66222e+08	2.8861e+08	1.12447e+08	6.92181e+07	2.12031e+08	1.42879e+08	4.44825e+07	1.3141e+08	2.19143e+08	3.68995e+08	5.66222e+08	4.43197e+08	2.08068e+08	2.27075e+08	4.51851e+08	3.05084e+08	8.83034e+07	3.01542e+08	4.17043e+08	High	High	High
High	IsMasterProtein	Q8C3J5	Dedicator of cytokinesis protein 2 OS=Mus musculus OX=10090 GN=Dock2 PE=1 SV=3	0.000	234.946	33	51	267	50	1828	211.6	6.99	499.83	51	cell cycle OR cell proliferation;cell organization and biogenesis;transport;developmental processes;signal transduction;other biological processes	other membranes;cytoskeleton;other cell component	signal transduction activity or receptor binding;enzyme regulator activity	Pf00018, Pf06920, Pf14429, Pf16172	94176	Dock2	mmu:94176; Q5SRI4; Q8C3J5; Q99M79	ENSMUSG00000020143	Chemokine signaling pathway	RAC1 GTPase cycle; Factors involved in megakaryocyte development and platelet production; RHOG GTPase cycle; Neutrophil degranulation; RHOA GTPase cycle; RAC2 GTPase cycle	7	1	4.62017e+07	6.98944e+07	3.54567e+07	2.40589e+07	6.05912e+06	3.3854e+07	2.4101e+07	1.03842e+07	1.03224e+07	3.25695e+07	5.91202e+07	6.98944e+07	5.44482e+07	4.45178e+07	1.98774e+07	7.21449e+07	5.14617e+07	2.06139e+07	2.36865e+07	6.19819e+07	High	High	High
High	IsMasterProtein	Q68FL6	Methionine--tRNA ligase, cytoplasmic OS=Mus musculus OX=10090 GN=Mars1 PE=1 SV=1	0.000	234.455	56	39	241	39	902	101.4	7.14	531.03	39	protein metabolism;RNA metabolism OR transcription;other metabolic processes;stress response;other biological processes	cytosol;nucleus;other cell component	nucleic acid binding activity;other molecular function	Pf00043, Pf00458, Pf09334, Pf18485, Pf19303	216443	Mars1	mmu:216443; Q68FL6	ENSMUSG00000040354			0	0	7.96189e+07	8.6846e+07	3.99916e+07	4.81821e+07	8.16609e+06	2.69147e+07	2.00322e+07	2.95207e+07	1.2873e+07	3.26221e+07	1.01881e+08	8.6846e+07	6.14122e+07	8.91547e+07	2.67894e+07	5.73569e+07	4.27739e+07	5.86024e+07	2.95392e+07	6.20821e+07	High	High	High
High	IsMasterProtein	Q99NB9	Splicing factor 3B subunit 1 OS=Mus musculus OX=10090 GN=Sf3b1 PE=1 SV=1	0.000	234.450	46	46	196	46	1304	145.7	7.09	358.55	46	cell organization and biogenesis;RNA metabolism OR transcription;other metabolic processes;developmental processes	nucleus;other cell component	nucleic acid binding activity;other molecular function	Pf08920		Sf3b1	Q99NB9; Q9CSK5			mRNA Splicing - Major Pathway; mRNA Splicing - Minor Pathway; B-WICH complex positively regulates rRNA expression	3	0	4.45138e+07	46764568	2.21008e+07	2.87527e+07	8.99208e+06	2.26126e+07	1.58829e+07	2.79957e+07	1.56515e+07	2.33466e+07	5.69604e+07	46764568	3.39386e+07	5.32032e+07	2.94992e+07	4.81889e+07	3.3914e+07	5.55751e+07	3.59149e+07	4.44301e+07	High	High	High
High	IsMasterProtein	P12382	ATP-dependent 6-phosphofructokinase, liver type OS=Mus musculus OX=10090 GN=Pfkl PE=1 SV=4	0.000	234.296	50	29	252	24	780	85.3	7.17	679.85	29	other metabolic processes;other biological processes	other membranes;cytosol	kinase activity;other molecular function	Pf00365	18641	Pfkl	mmu:18641; P12382; Q8VDX7	ENSMUSG00000020277	Glycolysis and gluconeogenesis; Insulin signaling	Neutrophil degranulation; Glycolysis	4	3	3.56833e+07	6.41784e+07	3.35999e+07	2.362e+07	1.03637e+07	4.57762e+07	3.0777e+07	8.69249e+06	1.37905e+07	2.36153e+07	4.56608e+07	6.41784e+07	5.1597e+07	4.37058e+07	3.39988e+07	9.75518e+07	6.57169e+07	1.72557e+07	3.16447e+07	4.49414e+07	High	High	High
High	IsMasterProtein	P52332	Tyrosine-protein kinase JAK1 OS=Mus musculus OX=10090 GN=Jak1 PE=1 SV=1	0.000	233.943	45	45	265	44	1153	133.3	7.59	475.53	45	protein metabolism;other metabolic processes;signal transduction;other biological processes	other membranes;cytosol;cytoskeleton;nucleus;other cell component	signal transduction activity or receptor binding;kinase activity;other molecular function	Pf07714, Pf17887, Pf18377, Pf18379		Jak1	P52332; Q62126			Regulation of IFNA signaling; RAF/MAP kinase cascade; Interleukin-4 and Interleukin-13 signaling; Interleukin-20 family signaling; Interleukin-7 signaling; Interleukin-2 signaling; Interleukin-9 signaling; Interleukin-15 signaling; Interleukin-21 signaling; Interleukin receptor SHC signaling; Regulation of IFNG signaling; Inactivation of CSF3 (G-CSF) signaling; Interleukin-6 signaling; Interleuki…	24	1	3.76594e+07	8.10933e+07	3.91284e+07	1.42932e+07	9.55272e+06	3.03469e+07	2.75526e+07	5.65635e+06	1.94961e+07	4.29182e+07	4.81894e+07	8.10933e+07	6.00866e+07	2.64478e+07	3.13384e+07	6.4671e+07	5.88318e+07	1.12286e+07	4.47371e+07	8.16761e+07	High	High	High
High	IsMasterProtein	P25911	Tyrosine-protein kinase Lyn OS=Mus musculus OX=10090 GN=Lyn PE=1 SV=4	0.000	233.874	66	31	240	1	512	58.8	7.15	532.95	31	cell-cell signaling;cell organization and biogenesis;protein metabolism;other metabolic processes;stress response;transport;developmental processes;signal transduction;other biological processes	plasma membrane;other membranes;cytosol;mitochondrion;ER/Golgi;nucleus;other cell component	signal transduction activity or receptor binding;cytoskeletal activity;kinase activity;other molecular function	Pf00017, Pf00018, Pf07714	17096	Lyn	mmu:17096; P25911; Q62127	ENSMUSG00000042228	IL-5 signaling pathway; Chemokine signaling pathway; IL-7 signaling pathway; Microglia pathogen phagocytosis pathway; IL-3 signaling pathway; IL-6 signaling pathway; Kit receptor signaling pathway; IL-2 signaling pathway	FCERI mediated NF-kB activation; FCGR activation; Regulation of signaling by CBL; Inactivation of CSF3 (G-CSF) signaling; Signaling by CSF3 (G-CSF); FCERI mediated MAPK activation; CD209 (DC-SIGN) signaling; Role of LAT2/NTAL/LAB on calcium mobilization; FCERI mediated Ca+2 mobilization; CD22 mediated BCR regulation; EPHB-mediated forward signaling; GPVI-mediated activation cascade; EPHA-mediated…	35	34	5.667e+07	1.06907e+08	6.15544e+07	2.87594e+07	3.0317e+07	5.16392e+07	3.5221e+07	1.35533e+07	2.8696e+07	5.20994e+07	7.25156e+07	1.06907e+08	9.45246e+07	5.32155e+07	9.94572e+07	1.10046e+08	7.52058e+07	2.69051e+07	6.58479e+07	9.91485e+07	High	High	High
High	IsMasterProtein	Q9QYB1	Chloride intracellular channel protein 4 OS=Mus musculus OX=10090 GN=Clic4 PE=1 SV=3	0.000	233.847	76	19	253	18	253	28.7	5.59	751.78	19	transport;developmental processes;other biological processes	plasma membrane;other membranes;cytosol;cytoskeleton;mitochondrion;nucleus;other cell component	transporter activity;other molecular function	Pf13410	29876	Clic4	mmu:29876; Q8BMG5; Q9QYB1	ENSMUSG00000037242			0	2	8.51127e+07	1.48319e+08	1.00284e+08	5.09066e+07	2.65345e+07	6.17434e+07	5.01387e+07	3.74638e+07	4.47499e+07	7.79409e+07	1.08911e+08	1.48319e+08	1.53998e+08	9.41961e+07	8.70483e+07	1.31579e+08	1.07059e+08	7.43703e+07	1.02686e+08	1.48327e+08	High	High	High
High	IsMasterProtein	Q8C2K5	RAS protein activator like-3 OS=Mus musculus OX=10090 GN=Rasal3 PE=1 SV=1	0.000	233.509	44	40	251	40	1041	114.7	8.98	518.20	40	signal transduction;other biological processes	other membranes;other cell component	enzyme regulator activity;other molecular function	Pf00616	320484	Rasal3	A3KMM0; mmu:320484; Q8C2A5; Q8C2K5; Q8C9R4; Q8CDB4	ENSMUSG00000052142		Regulation of RAS by GAPs	1	0	2.4323e+07	5.34905e+07	2.62884e+07	1.38403e+07	8.37233e+06	2.00897e+07	2.61344e+07	4.32646e+06	6.44102e+06	3.88216e+07	3.11241e+07	5.34905e+07	4.03692e+07	2.56098e+07	2.7466e+07	4.28124e+07	5.58037e+07	8.58858e+06	1.478e+07	7.38801e+07	High	High	High
High	IsMasterProtein	P26638	Serine--tRNA ligase, cytoplasmic OS=Mus musculus OX=10090 GN=Sars1 PE=1 SV=3	0.000	233.397	60	29	273	29	512	58.4	6.30	789.98	29	protein metabolism;RNA metabolism OR transcription;other metabolic processes;other biological processes	cytosol;nucleus;other cell component	nucleic acid binding activity;other molecular function	Pf00587, Pf02403	20226	Sars1	A2AFR8; mmu:20226; P26638	ENSMUSG00000068739	Selenium metabolism / selenoproteins		1	0	1.18245e+08	1.62043e+08	1.01823e+08	1.00876e+08	2.77669e+07	7.38527e+07	5.78351e+07	6.10506e+07	4.6948e+07	7.30008e+07	1.51308e+08	1.62043e+08	1.56362e+08	1.86659e+08	9.10915e+07	1.57385e+08	1.23493e+08	1.21193e+08	1.0773e+08	1.38925e+08	High	High	High
High	IsMasterProtein	P54775	26S proteasome regulatory subunit 6B OS=Mus musculus OX=10090 GN=Psmc4 PE=1 SV=2	0.000	233.166	80	32	270	31	418	47.4	5.21	675.36	32	protein metabolism;other metabolic processes;developmental processes;other biological processes	cytosol;nucleus;other cell component	other molecular function	Pf00004, Pf16450, Pf17862	23996	Psmc4	mmu:23996; P54775; Q6ZWN9	ENSMUSG00000030603	Proteasome degradation	Antigen processing: Ubiquitination & Proteasome degradation; Ub-specific processing proteases; Downstream TCR signaling; FCERI mediated NF-kB activation; Neddylation; Asymmetric localization of PCP proteins; Degradation of AXIN; Hedgehog 'on' state; Regulation of RUNX3 expression and activity; Autodegradation of Cdh1 by Cdh1:APC/C; APC/C:Cdc20 mediated degradation of Securin; APC/C:Cdh1 mediated …	48	1	8.25755e+07	9.57233e+07	4.15226e+07	5.92835e+07	8.47623e+06	4.2184e+07	2.53458e+07	4.85087e+07	3.11213e+07	3.66014e+07	1.05665e+08	9.57233e+07	6.37633e+07	1.09696e+08	2.78069e+07	8.98967e+07	5.41198e+07	9.6296e+07	7.14131e+07	6.96549e+07	High	High	High
High	IsMasterProtein	P48678	Prelamin-A/C OS=Mus musculus OX=10090 GN=Lmna PE=1 SV=2	0.000	232.522	55	42	160	40	665	74.2	6.98	329.91	42	cell cycle OR cell proliferation;cell organization and biogenesis;stress response;transport;developmental processes;other biological processes	other membranes;cytosol;cytoskeleton;nucleus;other cell component	other molecular function	Pf00038, Pf00932	16905	Lmna	B3RH23; B3RH24; mmu:16905; P11516; P48678; P97859; Q3TIH0; Q3TTS8; Q3U733; Q3U7I5; Q3UCA0; Q3UCJ8; Q3UCU3; Q91WF2; Q9DC21	ENSMUSG00000028063	Adipogenesis genes; FAS pathway and stress induction of HSP regulation	Depolymerisation of the Nuclear Lamina; Breakdown of the nuclear lamina	4	2	1.34276e+07	1.67683e+07	1.2156e+07	1.22741e+07	9.55358e+06	5.72854e+06	7.10141e+06	2.08459e+07	2.24023e+08	9.87525e+06	1.71821e+07	1.67683e+07	1.86671e+07	2.27116e+07	3.13412e+07	1.22079e+07	1.51633e+07	4.13817e+07	5.14058e+08	1.87932e+07	High	High	High
High	IsMasterProtein	P48193-2	Isoform 2 of Protein 4.1 OS=Mus musculus OX=10090 GN=Epb41	0.000	231.967	49	37	285	2	804	89.6	5.44	642.33	37						Epb41	P48193-2				0	38	9.86533e+07	1.65991e+08	9.82407e+07	5.56898e+07	3.37731e+07	7.11474e+07	6.04138e+07	3.65616e+07	5.54355e+07	8.70864e+07	1.26238e+08	1.65991e+08	1.50861e+08	1.03047e+08	1.10795e+08	1.51619e+08	1.28999e+08	7.25794e+07	1.27206e+08	1.65731e+08	Not Found	High	Not Found
High	IsMasterProtein	E9Q634	Unconventional myosin-Ie OS=Mus musculus OX=10090 GN=Myo1e PE=1 SV=1	0.000	231.032	47	46	289	39	1107	126.7	9.07	521.18	46	cell organization and biogenesis;other metabolic processes;transport;developmental processes;signal transduction;other biological processes	plasma membrane;other membranes;cytoskeleton;other cell component	cytoskeletal activity;other molecular function	Pf00018, Pf00063, Pf06017	71602	Myo1e	E9Q634; mmu:71602; Q80X36; Q91ZI4	ENSMUSG00000032220	Primary focal segmental glomerulosclerosis (FSGS)		1	5	7.57026e+07	1.20407e+08	7.69851e+07	4.81462e+07	5.33884e+07	6.23968e+07	6.67436e+07	4.79482e+07	46198264	7.4036e+07	9.68699e+07	1.20407e+08	1.1822e+08	8.90883e+07	1.75145e+08	1.32971e+08	1.42515e+08	9.51832e+07	1.0601e+08	1.40895e+08	High	High	High
High	IsMasterProtein	P62960	Y-box-binding protein 1 OS=Mus musculus OX=10090 GN=Ybx1 PE=1 SV=3	0.000	229.520	54	17	233	11	322	35.7	9.88	721.07	17	RNA metabolism OR transcription;other metabolic processes;transport;developmental processes;other biological processes	non-structural extracellular;other membranes;cytosol;nucleus;other cell component	nucleic acid binding activity;other molecular function	Pf00313	22608	Ybx1	mmu:22608; P22568; P27817; P43482; P62960	ENSMUSG00000028639	SIDS susceptibility pathways; mRNA processing; IL-2 signaling pathway	mRNA Splicing - Major Pathway; mRNA Splicing - Minor Pathway; Noncanonical activation of NOTCH3	6	6	1.24875e+08	8.41922e+07	8.54982e+07	3.3218e+08	2.36044e+07	3.6189e+07	3.23176e+07	2.27564e+08	5.90868e+07	7.48741e+07	1.59791e+08	8.41922e+07	1.31293e+08	6.14657e+08	7.74358e+07	7.7121e+07	6.90064e+07	4.51744e+08	1.35585e+08	1.4249e+08	High	High	High
High	IsMasterProtein	O88342	WD repeat-containing protein 1 OS=Mus musculus OX=10090 GN=Wdr1 PE=1 SV=3	0.000	229.193	68	31	250	31	606	66.4	6.60	634.25	31	cell organization and biogenesis;developmental processes;other biological processes	plasma membrane;other membranes;cytoskeleton;other cell component	cytoskeletal activity	Pf00400	22388	Wdr1	mmu:22388; O88342	ENSMUSG00000005103	Hypertrophy model	Platelet degranulation	2	0	9.82448e+07	1.61115e+08	1.06338e+08	4.87144e+07	2.51091e+07	7.91404e+07	8.87115e+07	5.07797e+07	7.99785e+07	8.6931e+07	1.25715e+08	1.61115e+08	1.63295e+08	9.01397e+07	8.23721e+07	1.68653e+08	1.89422e+08	1.00804e+08	1.83524e+08	1.65435e+08	High	High	High
High	IsMasterProtein	P25911-2	Isoform 2 of Tyrosine-protein kinase Lyn OS=Mus musculus OX=10090 GN=Lyn	0.000	228.863	68	31	238	1	491	56.2	6.57	526.77	31						Lyn	P25911-2				0	0	1.67699e+06	3.4265e+06	1.59693e+06	844385	464550	923717	730932	456029	986376	1.62174e+06	2.1459e+06	3.4265e+06	2.45228e+06	1.56243e+06	1.52399e+06	1.9685e+06	1.56073e+06	905275	2.26341e+06	3.08627e+06	High	High	High
High	IsMasterProtein	Q62167	ATP-dependent RNA helicase DDX3X OS=Mus musculus OX=10090 GN=Ddx3x PE=1 SV=3	0.000	228.775	62	37	317	36	662	73.1	7.18	800.06	37	cell-cell signaling;cell organization and biogenesis;protein metabolism;RNA metabolism OR transcription;other metabolic processes;stress response;signal transduction;other biological processes	plasma membrane;other membranes;cytosol;cytoskeleton;nucleus;other cell component	enzyme regulator activity;cytoskeletal activity;translation activity;nucleic acid binding activity;other molecular function	Pf00270, Pf00271	13205	Ddx3x	mmu:13205; O09060; O09143; Q62167	ENSMUSG00000000787	TNF-alpha NF-kB signaling pathway; mRNA processing	Neutrophil degranulation	3	3	1.34223e+08	1.3731e+08	6.69255e+07	1.17667e+08	2.50614e+07	5.6398e+07	3.0119e+07	5.42322e+07	6.97154e+07	6.14219e+07	1.71753e+08	1.3731e+08	1.02773e+08	2.17727e+08	8.22156e+07	1.20187e+08	6.43117e+07	1.07658e+08	1.59974e+08	1.1689e+08	High	High	High
High	IsMasterProtein	P97797	Tyrosine-protein phosphatase non-receptor type substrate 1 OS=Mus musculus OX=10090 GN=Sirpa PE=1 SV=2	0.000	228.679	46	18	288	1	513	56.4	8.28	877.02	18	cell adhesion;cell organization and biogenesis;stress response;transport;developmental processes;other biological processes	plasma membrane;other membranes;other cell component	enzyme regulator activity;other molecular function	Pf07654, Pf07686	19261	Sirpa	A0A0R4J1Z7; E0CYM8; E9QPT7; mmu:19261; O08907; O35924; O88555; O88556; P97796; P97797; Q8R559; Q9QX57; Q9WTN4	ENSMUSG00000037902	IL-1 signaling pathway	Neutrophil degranulation; Cell surface interactions at the vascular wall; DAP12 interactions; Signal regulatory protein family interactions	5	0	2.24417e+06	2046406		2.48269e+06	701787	374176	597649	2.22449e+06	2.6469e+06	960969	2.87166e+06	2046406		4.5939e+06	2.30226e+06	797392	1.27613e+06	4.4159e+06	6.07376e+06	1.82879e+06	High	High	High
High	IsMasterProtein	Q9D8W5	26S proteasome non-ATPase regulatory subunit 12 OS=Mus musculus OX=10090 GN=Psmd12 PE=1 SV=4	0.000	227.993	62	25	256	25	456	52.9	7.06	640.86	25	protein metabolism;other metabolic processes	nucleus;other cell component		Pf01399, Pf18098	66997	Psmd12	mmu:66997; Q9CQT4; Q9CYB3; Q9D8W5	ENSMUSG00000020720	TNF-alpha NF-kB signaling pathway; Proteasome degradation	Neddylation; Separation of Sister Chromatids; Neutrophil degranulation; Downstream TCR signaling; FCERI mediated NF-kB activation; Asymmetric localization of PCP proteins; Degradation of AXIN; Hedgehog 'on' state; Ub-specific processing proteases; Regulation of RUNX3 expression and activity; Antigen processing: Ubiquitination & Proteasome degradation; Autodegradation of Cdh1 by Cdh1:APC/C; APC/C:…	50	0	7.28782e+07	7.93405e+07	4.24615e+07	3.72529e+07	12943743	3.84804e+07	3.42116e+07	2.61139e+07	6.18718e+07	3.51948e+07	9.32558e+07	7.93405e+07	6.5205e+07	6.89317e+07	4.24629e+07	8.20041e+07	7.30505e+07	5.18394e+07	1.41975e+08	6.6978e+07	High	High	High
High	IsMasterProtein	Q61187	Tumor susceptibility gene 101 protein OS=Mus musculus OX=10090 GN=Tsg101 PE=1 SV=2	0.000	227.543	43	20	326	20	391	44.1	6.71	873.78	20	protein metabolism;other metabolic processes;transport;developmental processes;other biological processes	non-structural extracellular;plasma membrane;other membranes;cytosol;cytoskeleton;nucleus;other cytoplasmic organelle;other cell component	other molecular function	Pf05743, Pf09454	22088	Tsg101	mmu:22088; Q61187	ENSMUSG00000014402		Endosomal Sorting Complex Required For Transport (ESCRT)	1	0	1.58523e+08	2.47316e+08	1.96027e+08	8.06077e+07	7.20298e+07	1.2909e+08	1.45284e+08	7.27098e+07	6.677e+07	1.42175e+08	2.02847e+08	2.47316e+08	3.01025e+08	1.49154e+08	2.36299e+08	2.75098e+08	3.10218e+08	1.44338e+08	1.53215e+08	2.70569e+08	High	High	High
High	IsMasterProtein	Q3UH93	Plexin-D1 OS=Mus musculus OX=10090 GN=Plxnd1 PE=1 SV=1	0.000	226.805	31	46	244	44	1925	211.5	7.11	475.57	46	cell organization and biogenesis;developmental processes;signal transduction;other biological processes	plasma membrane;other membranes;other cell component	other molecular function	Pf01403, Pf01437, Pf01833, Pf08337, Pf17960	67784	Plxnd1	mmu:67784; Q3UH93; Q68HV1	ENSMUSG00000030123		Other semaphorin interactions; RND2 GTPase cycle	2	0	2.62405e+07	4.1172e+07	2.70033e+07	1.75768e+07	8.15486e+06	1.68668e+07	1.00637e+07	9.87637e+06	1.95311e+07	1.81168e+07	3.35776e+07	4.1172e+07	4.1467e+07	3.25235e+07	2.67526e+07	3.59442e+07	2.14887e+07	1.96058e+07	4.48174e+07	3.44775e+07	High	High	High
High	IsMasterProtein	P62908	40S ribosomal protein S3 OS=Mus musculus OX=10090 GN=Rps3 PE=1 SV=1	0.000	226.707	85	26	546	26	243	26.7	9.66	1264.07	26	cell cycle OR cell proliferation;cell organization and biogenesis;protein metabolism;DNA metabolism;other metabolic processes;stress response;other biological processes	plasma membrane;other membranes;cytosol;cytoskeleton;mitochondrion;ER/Golgi;translational apparatus;nucleus;other cell component	cytoskeletal activity;nucleic acid binding activity;other molecular function	Pf00189, Pf07650	27050	Rps3	mmu:27050; P17073; P47933; P62908	ENSMUSG00000030744	Cytoplasmic ribosomal proteins	L13a-mediated translational silencing of Ceruloplasmin expression; SRP-dependent cotranslational protein targeting to membrane; Major pathway of rRNA processing in the nucleolus and cytosol; Formation of a pool of free 40S subunits; GTP hydrolysis and joining of the 60S ribosomal subunit; Nonsense Mediated Decay (NMD) independent of the Exon Junction Complex (EJC); Nonsense Mediated Decay (NMD) e…	11	0	1.25316e+09	1.53096e+09	8.9114e+08	1.05994e+09	1.12824e+08	2.03082e+08	1.78266e+08	5.41251e+08	3.93675e+08	7.93801e+08	1.60356e+09	1.53096e+09	1.36846e+09	1.96128e+09	3.70126e+08	4.3278e+08	3.80644e+08	1.07445e+09	9.03354e+08	1.51066e+09	High	High	High
High	IsMasterProtein	P14206	40S ribosomal protein SA OS=Mus musculus OX=10090 GN=Rpsa PE=1 SV=4	0.000	225.323	59	17	307	17	295	32.8	4.87	967.35	17	cell adhesion;cell organization and biogenesis;protein metabolism;other metabolic processes;other biological processes	extracellular matrix;plasma membrane;other membranes;cytosol;translational apparatus;nucleus;other cell component	translation activity;other molecular function	Pf00318, Pf16122	16785	Rpsa	mmu:16785; P14206; Q58E74; Q8BHL0; Q8BNL2; Q91V31; Q9CY13	ENSMUSG00000032518	Cytoplasmic ribosomal proteins; Alpha 6 beta 4 integrin signaling pathway	Major pathway of rRNA processing in the nucleolus and cytosol; L13a-mediated translational silencing of Ceruloplasmin expression; SRP-dependent cotranslational protein targeting to membrane; Formation of a pool of free 40S subunits; GTP hydrolysis and joining of the 60S ribosomal subunit; Nonsense Mediated Decay (NMD) independent of the Exon Junction Complex (EJC); Nonsense Mediated Decay (NMD) e…	12	0	1.0397e+09	6.63566e+08	6.02397e+08	1.15782e+09	4.03609e+07	8.78355e+07	4.4801e+07	7.31115e+08	255709854	3.47549e+08	1.33041e+09	6.63566e+08	9.25058e+08	2.1424e+09	1.32407e+08	1.87183e+08	9.56617e+07	1.45136e+09	5.86769e+08	6.61408e+08	High	High	High
High	IsMasterProtein	P62334	26S proteasome regulatory subunit 10B OS=Mus musculus OX=10090 GN=Psmc6 PE=1 SV=1	0.000	225.161	72	28	312	28	389	44.1	7.49	810.04	28	protein metabolism;other metabolic processes;stress response;other biological processes	cytosol;nucleus;other cell component	other molecular function	Pf00004, Pf16450, Pf17862	67089	Psmc6	mmu:67089; P49719; P62334; Q3TKK1; Q810A6; Q92524; Q9CXH9	ENSMUSG00000021832	Proteasome degradation	ABC-family proteins mediated transport; Separation of Sister Chromatids; Regulation of PTEN stability and activity; Cdc20:Phospho-APC/C mediated degradation of Cyclin A; The role of GTSE1 in G2/M progression after G2 checkpoint; MAPK6/MAPK4 signaling; Antigen processing: Ubiquitination & Proteasome degradation; Orc1 removal from chromatin; Autodegradation of Cdh1 by Cdh1:APC/C; APC/C:Cdc20 mediat…	48	0	9.72218e+07	1.23236e+08	5.46561e+07	6.32558e+07	1.21405e+07	4.77681e+07	3.21228e+07	5.22176e+07	3.5686e+07	5.15036e+07	1.24406e+08	1.23236e+08	8.39315e+07	1.17047e+08	3.98278e+07	1.01797e+08	6.85904e+07	1.03659e+08	8.18874e+07	9.80148e+07	High	High	High
High	IsMasterProtein	P68254	14-3-3 protein theta OS=Mus musculus OX=10090 GN=Ywhaq PE=1 SV=1	0.000	224.906	72	23	396	16	245	27.8	4.78	955.56	23	transport;signal transduction;other biological processes	cytosol;other cell component	other molecular function	Pf00244	22630	Ywhaq	mmu:22630; P35216; P68254; Q3TW69; Q3UJN5; Q5SP76; Q5U423; Q66JR6	ENSMUSG00000076432	Primary focal segmental glomerulosclerosis (FSGS); Myometrial relaxation and contraction pathways; Calcium regulation in cardiac cells	TP53 Regulates Metabolic Genes; Activation of BAD and translocation to mitochondria ; RHO GTPases activate PKNs; Chk1/Chk2(Cds1) mediated inactivation of Cyclin B:Cdk1 complex; Regulation of localization of FOXO transcription factors	8	7	2.06133e+08	3.66584e+08	8.83494e+07	5.50871e+07	4.35199e+07	1.61004e+08	1.55236e+08	1.16309e+08	1.96556e+08	1.92666e+08	2.63771e+08	3.66584e+08	1.35672e+08	1.01932e+08	1.4277e+08	3.43109e+08	3.31468e+08	2.30889e+08	4.5103e+08	3.66656e+08	High	High	High
High	IsMasterProtein	Q3TW96	UDP-N-acetylhexosamine pyrophosphorylase-like protein 1 OS=Mus musculus OX=10090 GN=Uap1l1 PE=1 SV=1	0.000	224.023	64	33	302	31	507	56.6	5.43	835.45	33	other metabolic processes		other molecular function	Pf01704	227620	Uap1l1	A1L3D3; mmu:227620; Q3TW96; Q6KAP8; Q6NVB6; Q80XP4	ENSMUSG00000026956			0	2	2.25093e+08	3.47022e+08	2.11949e+08	1.71011e+08	3.59209e+07	1.15188e+08	1.15329e+08	1.04146e+08	7.91059e+07	1.67754e+08	2.88031e+08	3.47022e+08	3.25475e+08	3.16434e+08	1.17841e+08	2.45472e+08	2.46257e+08	2.06743e+08	1.81522e+08	3.19247e+08	High	High	High
High	IsMasterProtein	P14685	26S proteasome non-ATPase regulatory subunit 3 OS=Mus musculus OX=10090 GN=Psmd3 PE=1 SV=3	0.000	223.980	64	33	302	33	530	60.7	8.44	769.43	33	protein metabolism;other metabolic processes;other biological processes	other cell component	enzyme regulator activity	Pf01399, Pf08375	22123	Psmd3	mmu:22123; P14685; Q3TP95; Q99LL7	ENSMUSG00000017221	TNF-alpha NF-kB signaling pathway; Proteasome degradation	Separation of Sister Chromatids; The role of GTSE1 in G2/M progression after G2 checkpoint; Neutrophil degranulation; Antigen processing: Ubiquitination & Proteasome degradation; ABC-family proteins mediated transport; Downstream TCR signaling; FCERI mediated NF-kB activation; Neddylation; Asymmetric localization of PCP proteins; Degradation of AXIN; Hedgehog 'on' state; Ub-specific processing pr…	50	0	7.14946e+07	9.60005e+07	4.43983e+07	4.47327e+07	7.51521e+06	4.96075e+07	2.71729e+07	3.30155e+07	3.4145e+07	3.51954e+07	9.14853e+07	9.60005e+07	6.81792e+07	8.27721e+07	2.46542e+07	1.05717e+08	5.80211e+07	6.55399e+07	7.83514e+07	6.69791e+07	High	High	High
High	IsMasterProtein	P48193	Protein 4.1 OS=Mus musculus OX=10090 GN=Epb41 PE=1 SV=2	0.000	223.221	46	36	282	1	858	95.9	5.60	641.33	36	cell cycle OR cell proliferation;cell organization and biogenesis;other biological processes	non-structural extracellular;plasma membrane;other membranes;cytosol;cytoskeleton;nucleus;other cell component	cytoskeletal activity;other molecular function	Pf00373, Pf04382, Pf05902, Pf08736, Pf09379, Pf09380	269587	Epb41	A2A843; mmu:269587; P48193; Q5DTQ8; Q68FF1; Q6NVF5	ENSMUSG00000028906	Splicing factor NOVA regulated synaptic proteins	Neurexins and neuroligins	2	0	533690	610530	386689	333317	200002	242437	309218	158190		267938	682915	610530	593810	616761	656122	516648	660260	314027		509903	Peak Found	Peak Found	Peak Found
High	IsMasterProtein	Q61753	D-3-phosphoglycerate dehydrogenase OS=Mus musculus OX=10090 GN=Phgdh PE=1 SV=3	0.000	222.665	44	26	325	26	533	56.5	6.54	966.50	26	cell cycle OR cell proliferation;cell organization and biogenesis;other metabolic processes;developmental processes;other biological processes		other molecular function	Pf00389, Pf02826, Pf19304	236539	Phgdh	mmu:236539; Q3TEE5; Q61753; Q75SV9; Q8C603	ENSMUSG00000053398		Serine biosynthesis	1	0	2.55549e+08	4.44415e+08	2.60096e+08	1.78095e+08	95223847	2.357e+08	2.10683e+08	1.14218e+08	1.07275e+08	2.53038e+08	3.27003e+08	4.44415e+08	3.9941e+08	3.29542e+08	3.12389e+08	5.02291e+08	4.49863e+08	2.26738e+08	2.4616e+08	4.81547e+08	High	High	High
High	IsMasterProtein	Q9WTM5	RuvB-like 2 OS=Mus musculus OX=10090 GN=Ruvbl2 PE=1 SV=3	0.000	222.420	73	31	251	31	463	51.1	5.64	577.38	31	cell organization and biogenesis;protein metabolism;DNA metabolism;other metabolic processes;stress response;other biological processes	cytosol;cytoskeleton;nucleus;other cell component	nucleic acid binding activity;other molecular function	Pf06068, Pf17856	20174	Ruvbl2	mmu:20174; Q9WTM5	ENSMUSG00000003868			0	0	8.30103e+07	8.20987e+07	4.14976e+07	5.88821e+07	8.82505e+06	3.43481e+07	1.68534e+07	3.92578e+07	3.00099e+07	3.28424e+07	1.06221e+08	8.20987e+07	6.37248e+07	1.08954e+08	2.89512e+07	7.31978e+07	3.59863e+07	7.79318e+07	6.88628e+07	6.25012e+07	High	High	High
High	IsMasterProtein	Q00612	Glucose-6-phosphate 1-dehydrogenase X OS=Mus musculus OX=10090 GN=G6pdx PE=1 SV=3	0.000	222.192	66	32	354	32	515	59.2	6.49	833.16	32	other metabolic processes;stress response;developmental processes;other biological processes	plasma membrane;other membranes;cytosol;cytoskeleton;nucleus;other cell component	other molecular function	Pf00479, Pf02781	14381	G6pdx	mmu:14381; Q00612	ENSMUSG00000031400	Glutathione metabolism; Oxidative stress and redox pathway; Pentose phosphate pathway; Glutathione and one-carbon metabolism	TP53 Regulates Metabolic Genes; Pentose phosphate pathway	6	0	1.21336e+08	1.91407e+08	1.36801e+08	7.57465e+07	4.448e+07	1.05775e+08	8.86535e+07	5.8073e+07	6.75027e+07	1.00543e+08	1.55263e+08	1.91407e+08	2.10075e+08	1.40159e+08	1.4592e+08	2.25413e+08	1.89298e+08	1.15282e+08	1.54896e+08	1.91339e+08	High	High	High
High	IsMasterProtein	Q922B2	Aspartate--tRNA ligase, cytoplasmic OS=Mus musculus OX=10090 GN=Dars1 PE=1 SV=2	0.000	221.385	76	35	329	35	501	57.1	6.49	823.72	35	protein metabolism;RNA metabolism OR transcription;other metabolic processes	cytosol;other cell component	nucleic acid binding activity;other molecular function	Pf00152, Pf01336	226414	Dars1	mmu:226414; Q3U987; Q922B2	ENSMUSG00000026356	Alanine and aspartate metabolism		1	0	1.75646e+08	2.10775e+08	9.1739e+07	1.04077e+08	3.34394e+07	8.90743e+07	5.49658e+07	6.87206e+07	5.24217e+07	8.07323e+07	2.24759e+08	2.10775e+08	1.40877e+08	1.9258e+08	1.097e+08	1.89823e+08	1.17366e+08	1.36419e+08	1.2029e+08	1.53639e+08	High	High	High
High	IsMasterProtein	P70206	Plexin-A1 OS=Mus musculus OX=10090 GN=Plxna1 PE=1 SV=1	0.000	220.340	32	49	242	41	1894	211.0	6.90	384.59	49	cell organization and biogenesis;developmental processes;signal transduction;other biological processes	plasma membrane;other membranes;cytosol;nucleus;other cell component	other molecular function	Pf01403, Pf01437, Pf01833, Pf08337, Pf17960, Pf18020	18844	Plxna1	B2RQP7; mmu:18844; P70206; Q5DTR0	ENSMUSG00000030084		RND1 GTPase cycle; CRMPs in Sema3A signaling; RHOD GTPase cycle; Sema3A PAK dependent Axon repulsion; SEMA3A-Plexin repulsion signaling by inhibiting Integrin adhesion; Other semaphorin interactions	6	6	2.22297e+07	5.85141e+07	2.45786e+07	1.07748e+07	4.16145e+06	1.74781e+07	3.67802e+07	1.34683e+07	6.59409e+06	2.64339e+07	2.84454e+07	5.85141e+07	3.77436e+07	1.99373e+07	1.3652e+07	3.72468e+07	7.85353e+07	2.67364e+07	1.51312e+07	5.03055e+07	High	High	High
High	IsMasterProtein	Q9JM52-3	Isoform 3 of Misshapen-like kinase 1 OS=Mus musculus OX=10090 GN=Mink1	0.000	219.097	32	38	259	3	1345	151.2	7.96	555.51	38						Mink1	Q9JM52-3				0	23	2.80382e+07	5.37402e+07	2.4343e+07	1.00634e+07	4.68342e+06	1.91531e+07	1.78872e+07	7.26949e+06	1.55562e+07	2.67674e+07	3.5878e+07	5.37402e+07	3.73817e+07	1.86211e+07	1.53643e+07	4.08164e+07	3.81938e+07	1.44309e+07	3.56964e+07	5.09401e+07	Peak Found	High	High
High	IsMasterProtein	P62835	Ras-related protein Rap-1A OS=Mus musculus OX=10090 GN=Rap1a PE=1 SV=1	0.000	218.981	80	17	289	6	184	21.0	6.67	926.70	17	developmental processes;signal transduction;other biological processes	plasma membrane;other membranes;other cytoplasmic organelle;other cell component	enzyme regulator activity;other molecular function	Pf00071	109905	Rap1a	mmu:109905; P10113; P62835	ENSMUSG00000068798	Hepatocyte growth factor receptor signaling; Chemokine signaling pathway; IL-3 signaling pathway; Mapk signaling pathway; Integrin-mediated cell adhesion; Focal adhesion	Neutrophil degranulation; MAP2K and MAPK activation; Rap1 signalling; GRB2:SOS provides linkage to MAPK signaling for Integrins ; p130Cas linkage to MAPK signaling for integrins; ARMS-mediated activation; Glucagon-like Peptide-1 (GLP1) regulates insulin secretion; Frs2-mediated activation; MET activates RAP1 and RAC1	16	0	3.17078e+07	5.9895e+07	3.15155e+07	1.12942e+07	1.01235e+07	1.68082e+07	1.67829e+07	8.47691e+06	1.32399e+07	3.30034e+07	4.05736e+07	5.9895e+07	4.83961e+07	2.08985e+07	3.32107e+07	3.58192e+07	3.58357e+07	1.68277e+07	3.03811e+07	6.28076e+07	High	High	High
High	IsMasterProtein	P21107-2	Isoform 2 of Tropomyosin alpha-3 chain OS=Mus musculus OX=10090 GN=Tpm3	0.000	218.231	63	29	289	15	248	29.0	4.78	691.34	29						Tpm3	P21107-2				0	16	6.83677e+07	1.22219e+08	1.05825e+08	6.7438e+07	3.32839e+07	5.41996e+07	5.41323e+07	9.11761e+07	1.55679e+08	9.06853e+07	8.74841e+07	1.22219e+08	1.62509e+08	1.24785e+08	1.0919e+08	1.15503e+08	1.15586e+08	1.80996e+08	3.57231e+08	1.7258e+08	High	High	High
High	IsMasterProtein	O35375	Neuropilin-2 OS=Mus musculus OX=10090 GN=Nrp2 PE=1 SV=2	0.000	216.359	54	38	292	38	931	104.6	5.24	685.59	38	cell organization and biogenesis;protein metabolism;other metabolic processes;developmental processes;signal transduction;other biological processes	plasma membrane;other membranes;other cell component	kinase activity;other molecular function	Pf00431, Pf00629, Pf00754, Pf11980	18187	Nrp2	B1AT44; mmu:18187; O35373; O35374; O35375; O35376; O35377; O35378	ENSMUSG00000025969		Neurophilin interactions with VEGF and VEGFR	1	0	5.93167e+07	7.31386e+07	6.29229e+07	2.72122e+07	1.83873e+07	4.12918e+07	42016668	2.37119e+07	2.22564e+07	4.45314e+07	7.59024e+07	7.31386e+07	9.66261e+07	5.03527e+07	6.0321e+07	8.79953e+07	8.97164e+07	4.70712e+07	5.1071e+07	8.47461e+07	High	High	High
High	IsMasterProtein	P63276	40S ribosomal protein S17 OS=Mus musculus OX=10090 GN=Rps17 PE=1 SV=2	0.000	216.137	64	13	276	13	135	15.5	9.85	879.15	13	protein metabolism;RNA metabolism OR transcription;other metabolic processes;other biological processes	cytosol;translational apparatus;other cell component	other molecular function	Pf00833	20068	Rps17	mmu:20068; P06584; P63276	ENSMUSG00000061787	Cytoplasmic ribosomal proteins	L13a-mediated translational silencing of Ceruloplasmin expression; SRP-dependent cotranslational protein targeting to membrane; Major pathway of rRNA processing in the nucleolus and cytosol; Formation of a pool of free 40S subunits; GTP hydrolysis and joining of the 60S ribosomal subunit; Nonsense Mediated Decay (NMD) independent of the Exon Junction Complex (EJC); Nonsense Mediated Decay (NMD) e…	11	0	7.26376e+08	4.6769e+08	5.24245e+08	732140128	5.33648e+07	7.51597e+07	5.33499e+07	5.94327e+08	2.07852e+08	2.63036e+08	9.29479e+08	4.6769e+08	8.05044e+08	1.35473e+09	1.75067e+08	1.6017e+08	1.13916e+08	1.17982e+09	4.76951e+08	5.00575e+08	High	High	High
High	IsMasterProtein	P06745	Glucose-6-phosphate isomerase OS=Mus musculus OX=10090 GN=Gpi PE=1 SV=4	0.000	215.799	57	26	284	26	558	62.7	8.13	665.81	26	other metabolic processes;stress response;developmental processes;signal transduction;other biological processes	plasma membrane;other membranes;cytosol;nucleus;other cell component	signal transduction activity or receptor binding;other molecular function	Pf00342	14751	Gpi	mmu:14751; O89062; P06745; Q3TEE7; Q3TW50; Q3UUX1; Q3UY84; Q3UZJ1; Q5RJI3; Q8C675; Q9JM07	ENSMUSG00000036427	Glycolysis and gluconeogenesis	Glycolysis; Neutrophil degranulation; TP53 Regulates Metabolic Genes; Gluconeogenesis	5	0	8.75869e+07	1.46432e+08	1.17928e+08	5.63065e+07	3.19472e+07	7.19476e+07	7.85134e+07	5.12844e+07	4.92222e+07	9.04005e+07	1.12077e+08	1.46432e+08	1.81094e+08	1.04188e+08	1.04805e+08	1.53325e+08	1.67646e+08	1.01806e+08	1.12949e+08	1.72038e+08	High	High	High
High	IsMasterProtein	P63101	14-3-3 protein zeta/delta OS=Mus musculus OX=10090 GN=Ywhaz PE=1 SV=1	0.000	214.919	76	23	411	17	245	27.8	4.79	1012.75	23	cell-cell signaling;cell organization and biogenesis;protein metabolism;other metabolic processes;stress response;transport;developmental processes;signal transduction;other biological processes	cytosol;nucleus;other cell component	other molecular function	Pf00244	22631	Ywhaz	mmu:22631; P35215; P63101; P70197; P97286; Q3TSF1; Q5EBQ1	ENSMUSG00000022285	IL-5 signaling pathway; TNF-alpha NF-kB signaling pathway; IL-3 signaling pathway; Myometrial relaxation and contraction pathways; Alpha 6 beta 4 integrin signaling pathway; Calcium regulation in cardiac cells	Interleukin-3, Interleukin-5 and GM-CSF signaling; Deactivation of the beta-catenin transactivating complex; Rap1 signalling; TP53 Regulates Metabolic Genes; Activation of BAD and translocation to mitochondria ; RHO GTPases activate PKNs; Chk1/Chk2(Cds1) mediated inactivation of Cyclin B:Cdk1 complex; GP1b-IX-V activation signalling; Regulation of localization of FOXO transcription factors; NOTCH…	17	2	2.29841e+08	4.33209e+08	2.68583e+08	1.28207e+08	9.20458e+07	1.87152e+08	1.9077e+08	1.55994e+08	3.38299e+08	2.42467e+08	2.94108e+08	4.33209e+08	4.12444e+08	2.37231e+08	3.01963e+08	3.98832e+08	4.07342e+08	3.09668e+08	7.76285e+08	4.61431e+08	High	High	High
High	IsMasterProtein	Q9D1A2	Cytosolic non-specific dipeptidase OS=Mus musculus OX=10090 GN=Cndp2 PE=1 SV=1	0.000	214.913	67	26	254	26	475	52.7	5.66	594.18	26	protein metabolism	cytosol;nucleus	other molecular function	Pf01546, Pf07687	66054	Cndp2	mmu:66054; Q3TA80; Q3TI32; Q3U7B9; Q99PV1; Q9D1A2	ENSMUSG00000024644		Glutathione synthesis and recycling	1	0	6.28928e+07	1.03012e+08	7.46896e+07	3.87606e+07	1.96847e+07	5.70866e+07	4.76982e+07	3.10922e+07	3.1043e+07	5.42265e+07	8.04784e+07	1.03012e+08	1.14695e+08	7.17214e+07	6.45771e+07	1.21655e+08	1.01848e+08	6.17219e+07	7.12333e+07	1.03197e+08	High	High	High
High	IsMasterProtein	P56480	ATP synthase subunit beta, mitochondrial OS=Mus musculus OX=10090 GN=Atp5f1b PE=1 SV=2	0.000	214.685	63	22	148	22	529	56.3	5.34	358.20	22	other metabolic processes;transport;developmental processes;other biological processes	plasma membrane;other membranes;mitochondrion;other cell component	signal transduction activity or receptor binding;transporter activity;other molecular function	Pf00006, Pf02874	11947	Atp5f1b	mmu:11947; P56480; Q0QEP4; Q3TFD7; Q3TIP9; Q3TK44; Q3TWD5; Q3TX28; Q3U6U4; Q3U774; Q3UB69; Q3UF69; Q8CI65; Q8VEJ5; Q9CTI7; Q9CWX7	ENSMUSG00000025393	Oxidative phosphorylation; Electron transport chain	Mitochondrial protein import; Formation of ATP by chemiosmotic coupling; Cristae formation	5	0	52661359	7.75823e+07	5.71412e+07	3.47544e+07	1.42632e+07	3.54339e+07	3.71321e+07	2.90108e+07	1.01313e+08	3.52389e+07	6.73861e+07	7.75823e+07	8.77476e+07	6.43086e+07	4.67915e+07	7.55118e+07	7.92865e+07	5.75901e+07	2.3248e+08	6.7062e+07	High	High	High
High	IsMasterProtein	P99027	60S acidic ribosomal protein P2 OS=Mus musculus OX=10090 GN=Rplp2 PE=1 SV=3	0.000	212.869	97	12	252	12	115	11.6	4.54	954.88	12	protein metabolism;other metabolic processes	cytosol;translational apparatus;other cell component	other molecular function	Pf00428	67186	Rplp2	mmu:67186; P99027; Q3TKY3; Q9CQ99; Q9CZJ8	ENSMUSG00000025508	Cytoplasmic ribosomal proteins	L13a-mediated translational silencing of Ceruloplasmin expression; SRP-dependent cotranslational protein targeting to membrane; Major pathway of rRNA processing in the nucleolus and cytosol; Formation of a pool of free 40S subunits; GTP hydrolysis and joining of the 60S ribosomal subunit; Nonsense Mediated Decay (NMD) independent of the Exon Junction Complex (EJC); Nonsense Mediated Decay (NMD) e…	8	0	5.7583e+08	5.02765e+08	5.13472e+08	9.28745e+08	9.48329e+07	7.42292e+07	7.41687e+07	7.71729e+08	2.35156e+08	3.08115e+08	7.36839e+08	5.02765e+08	7.88501e+08	1.71852e+09	3.11106e+08	1.58187e+08	1.58369e+08	1.53198e+09	5.39605e+08	5.86362e+08	High	High	High
High	IsMasterProtein	Q9DBG3	AP-2 complex subunit beta OS=Mus musculus OX=10090 GN=Ap2b1 PE=1 SV=1	0.000	212.205	53	41	242	24	937	104.5	5.38	527.53	41	cell organization and biogenesis;other metabolic processes;transport;developmental processes;other biological processes	plasma membrane;other membranes;other cell component	other molecular function	Pf01602, Pf02883, Pf09066	71770	Ap2b1	mmu:71770; Q80XJ4; Q9DBG3	ENSMUSG00000035152		Cargo recognition for clathrin-mediated endocytosis; MHC class II antigen presentation; Recycling pathway of L1; Retrograde neurotrophin signalling; WNT5A-dependent internalization of FZD4; LDL clearance; Trafficking of GluR2-containing AMPA receptors; WNT5A-dependent internalization of FZD2, FZD5 and ROR2; VLDLR internalisation and degradation	10	15	3.57057e+07	6.98788e+07	4.18106e+07	1.87974e+07	1.24567e+07	2.91603e+07	3.06028e+07	1.73718e+07	3.04746e+07	4.0993e+07	4.56895e+07	6.98788e+07	6.42055e+07	3.47821e+07	4.08652e+07	6.21424e+07	6.53448e+07	3.44851e+07	6.99292e+07	7.80123e+07	High	High	High
High	IsMasterProtein	P0DP27	Calmodulin-2 OS=Mus musculus OX=10090 GN=Calm2 PE=1 SV=1	0.000	211.226	91	14	403	8	149	16.8	4.22	998.03	14	cell cycle OR cell proliferation;cell organization and biogenesis;other metabolic processes;signal transduction;other biological processes	plasma membrane;other membranes;cytoskeleton;mitochondrion;ER/Golgi;nucleus;other cell component	signal transduction activity or receptor binding;enzyme regulator activity;cytoskeletal activity;other molecular function	Pf13499	12313; 12314; 12315	Calm2	mmu:12313; mmu:12314; mmu:12315; P02593; P0DP27; P62204; P70667; P99014; Q3TEH7; Q3THK5; Q3U6Z5; Q3U7C7; Q498A3; Q61379; Q61380; Q8BNC9; Q91VQ9; Q9D6G4	ENSMUSG00000001175; ENSMUSG00000019370; ENSMUSG00000036438	Endochondral ossification; MicroRNAs in cardiomyocyte hypertrophy; Alzheimer's disease; G protein signaling pathways; G13 signaling pathway; Glycogen metabolism; Myometrial relaxation and contraction pathways; Calcium regulation in cardiac cells		8	9	2.67589e+08	4.58322e+08	3.76401e+08	2.30207e+08	1.50885e+08	2.27054e+08	2.49488e+08	3.30259e+08	3.75588e+08	3.30518e+08	3.4241e+08	4.58322e+08	5.78012e+08	4.25968e+08	4.94989e+08	4.83866e+08	5.3272e+08	6.55606e+08	8.6185e+08	6.28998e+08	High	High	High
High	IsMasterProtein	Q9D8N0	Elongation factor 1-gamma OS=Mus musculus OX=10090 GN=Eef1g PE=1 SV=3	0.000	211.114	63	23	301	23	437	50.0	6.74	838.04	23	protein metabolism;other metabolic processes;other biological processes	ER/Golgi;nucleus;other cell component	nucleic acid binding activity	Pf00043, Pf00647, Pf02798	67160	Eef1g	mmu:67160; Q920C5; Q9CRT5; Q9CSU3; Q9D004; Q9D8N0	ENSMUSG00000071644	Translation factors	Eukaryotic Translation Elongation	2	0	1.53665e+08	2.02535e+08	1.09143e+08	1.21171e+08	3.59351e+07	1.0493e+08	8.3598e+07	7.07712e+07	8.2759e+07	9.85096e+07	1.96631e+08	2.02535e+08	1.67604e+08	2.24212e+08	1.17888e+08	2.23611e+08	1.78503e+08	1.4049e+08	1.89904e+08	1.8747e+08	High	High	High
High	IsMasterProtein	P32921-2	Isoform 2 of Tryptophan--tRNA ligase, cytoplasmic OS=Mus musculus OX=10090 GN=Wars1	0.000	210.902	69	29	255	29	475	53.6	7.08	521.14	29						Wars1	P32921-2				0	0	4.72396e+07	6.85195e+07	3.118e+07	3.67191e+07	8.18167e+06	3.11758e+07	2.11829e+07	2.03569e+07	3.49101e+07	2.78626e+07	6.04483e+07	6.85195e+07	4.78809e+07	6.7944e+07	2.68406e+07	6.64374e+07	4.52309e+07	4.0411e+07	8.01071e+07	5.30244e+07	High	High	High
High	IsMasterProtein	Q9DBG5	Perilipin-3 OS=Mus musculus OX=10090 GN=Plin3 PE=1 SV=1	0.000	210.794	76	20	199	20	437	47.2	5.62	568.38	20	other biological processes	other membranes;cytosol;other cytoplasmic organelle;other cell component		Pf03036	66905	Plin3	mmu:66905; Q3TK05; Q8BKV9; Q9CZK1; Q9DBG5	ENSMUSG00000024197		Retrograde transport at the Trans-Golgi-Network; RHOBTB3 ATPase cycle	2	0	2.76819e+07	3.99087e+07	3.3604e+07	1.90129e+07	5.67684e+06	1.44658e+07	1.56138e+07	2.00733e+07	1.41707e+07	2.58878e+07	3.54221e+07	3.99087e+07	5.16033e+07	3.51809e+07	1.86233e+07	3.08275e+07	3.33395e+07	3.98481e+07	3.25171e+07	4.92663e+07	High	High	High
High	IsMasterProtein	Q8R1F1	Protein Niban 2 OS=Mus musculus OX=10090 GN=Niban2 PE=1 SV=2	0.000	210.769	55	32	253	32	749	84.8	5.94	592.48	32	cell-cell signaling;transport;other biological processes	plasma membrane;other membranes;cytosol;nucleus;other cell component	other molecular function		227737	Niban2	mmu:227737; Q3TCV6; Q3U8I3; Q3UC84; Q3UDW4; Q3UIE4; Q543S7; Q8BQ71; Q8CC78; Q8R1F1	ENSMUSG00000026796			0	0	3.24549e+07	6.61227e+07	4.64883e+07	2.25077e+07	1.10455e+07	3.26475e+07	3.37911e+07	1.5336e+07	3.72602e+07	4.7283e+07	4.15297e+07	6.61227e+07	7.13888e+07	4.16476e+07	3.62357e+07	6.95738e+07	7.21526e+07	3.04439e+07	8.54997e+07	8.99826e+07	High	High	High
High	IsMasterProtein	Q922U2	Keratin, type II cytoskeletal 5 OS=Mus musculus OX=10090 GN=Krt5 PE=1 SV=1	0.000	210.505	37	33	214	17	580	61.7	7.75	471.56	33		plasma membrane;other membranes;cytoskeleton;other cell component	other molecular function	Pf00038, Pf16208	110308	Krt5	mmu:110308; Q920F2; Q922U2	ENSMUSG00000061527		Formation of the cornified envelope; Type I hemidesmosome assembly	3	18	6.81238e+06	2.29306e+08	1.21209e+08	3.93614e+07	5.6864e+08	1.16678e+07	4.20396e+08	3.26267e+07	2.42733e+09	5.93776e+07	8.7172e+06	2.29306e+08	1.86132e+08	7.28333e+07	1.86547e+09	2.48647e+07	8.97652e+08	6.47681e+07	5.56992e+09	1.12999e+08	High	High	High
High	IsMasterProtein	Q9JM52-2	Isoform 1 of Misshapen-like kinase 1 OS=Mus musculus OX=10090 GN=Mink1	0.000	210.497	31	36	257	1	1300	146.3	7.36	557.22	36						Mink1	Q9JM52-2				0	0	1.43245e+06	2.65943e+06	2.11543e+06	1.01066e+06	554478	917086	612486	307052	419294	746546	1.83298e+06	2.65943e+06	3.24852e+06	1.87009e+06	1.81901e+06	1.95437e+06	1.30781e+06	609538	962140	1.42072e+06	Peak Found	High	High
High	IsMasterProtein	Q6NZJ6	Eukaryotic translation initiation factor 4 gamma 1 OS=Mus musculus OX=10090 GN=Eif4g1 PE=1 SV=1	0.000	210.273	29	44	273	44	1600	176.0	5.40	475.63	44	protein metabolism;other metabolic processes;stress response;other biological processes	cytosol;translational apparatus;nucleus;other cell component	nucleic acid binding activity;other molecular function	Pf02020, Pf02847, Pf02854	208643	Eif4g1	mmu:208643; Q6NZJ6; Q6NZN8; Q8BW99	ENSMUSG00000045983	Translation factors	L13a-mediated translational silencing of Ceruloplasmin expression; GTP hydrolysis and joining of the 60S ribosomal subunit; Nonsense Mediated Decay (NMD) independent of the Exon Junction Complex (EJC); Nonsense Mediated Decay (NMD) enhanced by the Exon Junction Complex (EJC); AUF1 (hnRNP D0) binds and destabilizes mRNA; ISG15 antiviral mechanism; Translation initiation complex formation; Ribosoma…	12	0	4.8327e+07	5.89302e+07	3.68643e+07	3.85671e+07	1.38919e+07	2.68678e+07	2.38052e+07	4.33123e+07	4.98661e+07	3.81239e+07	6.18398e+07	5.89302e+07	5.66099e+07	7.13636e+07	4.55733e+07	5.7257e+07	5.08302e+07	8.59804e+07	1.14426e+08	7.25523e+07	High	High	High
High	IsMasterProtein	Q64324	Syntaxin-binding protein 2 OS=Mus musculus OX=10090 GN=Stxbp2 PE=1 SV=1	0.000	210.002	69	35	212	33	593	66.3	6.74	480.27	35	cell-cell signaling;stress response;transport;other biological processes	plasma membrane;other membranes;cytosol;other cytoplasmic organelle;other cell component	other molecular function	Pf00995	20911	Stxbp2	mmu:20911; Q64324	ENSMUSG00000004626	Splicing factor NOVA regulated synaptic proteins; Insulin signaling	Platelet degranulation ; Other interleukin signaling	4	2	3.21829e+07	6.85374e+07	3.72358e+07	1.77399e+07	8.11222e+06	2.64405e+07	2.32266e+07	1.15992e+07	1.71262e+07	3.5496e+07	4.11816e+07	6.85374e+07	5.71803e+07	3.28255e+07	2.66127e+07	5.63464e+07	4.95947e+07	2.30259e+07	3.92989e+07	6.75512e+07	High	High	High
High	IsMasterProtein	Q8K1X4	Nck-associated protein 1-like OS=Mus musculus OX=10090 GN=Nckap1l PE=1 SV=1	0.000	209.569	39	35	213	33	1134	128.8	6.64	486.93	35	cell organization and biogenesis;developmental processes;signal transduction;other biological processes	other membranes;cytosol;other cell component	enzyme regulator activity;other molecular function	Pf09735	105855	Nckap1l	mmu:105855; Q8K1X4	ENSMUSG00000022488	Tyrobp causal network in microglia; Microglia pathogen phagocytosis pathway	Neutrophil degranulation; VEGFA-VEGFR2 Pathway; RAC1 GTPase cycle; RAC2 GTPase cycle; RAC3 GTPase cycle; Regulation of actin dynamics for phagocytic cup formation; RHO GTPases Activate WASPs and WAVEs	9	1	3.69389e+07	7.90835e+07	3.13622e+07	1.80181e+07	5.17162e+06	2.626e+07	1.80493e+07	6.54064e+06	1.35705e+07	3.1509e+07	4.72674e+07	7.90835e+07	4.81607e+07	3.33401e+07	1.69659e+07	5.59616e+07	3.85398e+07	1.2984e+07	3.11399e+07	5.99636e+07	High	High	High
High	IsMasterProtein	Q61937	Nucleophosmin OS=Mus musculus OX=10090 GN=Npm1 PE=1 SV=1	0.000	208.451	60	16	166	16	292	32.5	4.77	495.94	16	cell cycle OR cell proliferation;cell organization and biogenesis;DNA metabolism;RNA metabolism OR transcription;other metabolic processes;stress response;transport;other biological processes	cytosol;cytoskeleton;translational apparatus;nucleus;other cell component	enzyme regulator activity;translation activity;nucleic acid binding activity;other molecular function	Pf03066, Pf16276	18148	Npm1	mmu:18148; Q61937	ENSMUSG00000057113	mRNA processing	Deposition of new CENPA-containing nucleosomes at the centromere; SUMOylation of transcription cofactors; TFAP2A acts as a transcriptional repressor during retinoic acid induced cell differentiation; TP53 regulates transcription of additional cell cycle genes whose exact role in the p53 pathway remain uncertain	5	0	1.20321e+08	9.59868e+07	7.76738e+07	1.23043e+08	2.98633e+07	3.64964e+07	1.94689e+07	1.4722e+08	6.77404e+07	4.97795e+07	1.53964e+08	9.59868e+07	1.19278e+08	2.27675e+08	9.79689e+07	7.77761e+07	4.15711e+07	2.9225e+08	1.55442e+08	9.47336e+07	High	High	High
High	IsMasterProtein	Q9WV91	Prostaglandin F2 receptor negative regulator OS=Mus musculus OX=10090 GN=Ptgfrn PE=1 SV=2	0.000	208.317	42	31	270	31	879	98.7	6.61	643.45	31	cell organization and biogenesis;other biological processes	other membranes;ER/Golgi		Pf07686	19221	Ptgfrn	mmu:19221; Q5SRA8; Q9WV91	ENSMUSG00000027864			0	0	8.43692e+07	1.08679e+08	9.87133e+07	4.64124e+07	2.82281e+07	4.75169e+07	5.25999e+07	4.46725e+07	3.33874e+07	6.42781e+07	1.0796e+08	1.08679e+08	1.51587e+08	8.58801e+07	9.26043e+07	1.01261e+08	1.12314e+08	8.86806e+07	7.6613e+07	1.22325e+08	High	High	High
High	IsMasterProtein	P62754	40S ribosomal protein S6 OS=Mus musculus OX=10090 GN=Rps6 PE=1 SV=1	0.000	207.380	48	19	322	19	249	28.7	10.84	922.36	19	cell cycle OR cell proliferation;protein metabolism;RNA metabolism OR transcription;other metabolic processes;developmental processes;signal transduction;other biological processes	cytosol;ER/Golgi;translational apparatus;nucleus;other cell component	nucleic acid binding activity;other molecular function	Pf01092	105244208; 20104	Rps6	mmu:20104; P08227; P10660; P62754	ENSMUSG00000028495	Cytoplasmic ribosomal proteins; Focal adhesion: PI3K-Akt-mTOR signaling pathway; mRNA processing	L13a-mediated translational silencing of Ceruloplasmin expression; Formation of a pool of free 40S subunits; GTP hydrolysis and joining of the 60S ribosomal subunit; Translation initiation complex formation; Formation of the ternary complex, and subsequently, the 43S complex; Ribosomal scanning and start codon recognition; Major pathway of rRNA processing in the nucleolus and cytosol; SRP-depende…	14	0	7.05993e+08	8.40671e+08	4.24081e+08	4.99455e+08	1.2452e+08	1.52284e+08	1.407e+08	3.26266e+08	2.42453e+08	4.21129e+08	9.03396e+08	8.40671e+08	6.51231e+08	9.24178e+08	4.08498e+08	3.24526e+08	3.0043e+08	6.4768e+08	5.56348e+08	8.01436e+08	High	High	High
High	IsMasterProtein	A2AF47	Dedicator of cytokinesis protein 11 OS=Mus musculus OX=10090 GN=Dock11 PE=1 SV=1	0.000	207.335	26	47	249	43	2073	237.6	7.78	432.40	47	developmental processes;signal transduction;other biological processes		enzyme regulator activity;other molecular function	Pf00169, Pf06920, Pf11878, Pf14429	75974	Dock11	A2AF47; mmu:75974; Q5KTP7	ENSMUSG00000031093		CDC42 GTPase cycle; RAC1 GTPase cycle; Factors involved in megakaryocyte development and platelet production	3	2	3.64543e+07	6.10684e+07	2.94655e+07	2.25879e+07	7.38414e+06	1.91334e+07	1.93748e+07	1.51704e+07	1.21922e+07	3.052e+07	4.66473e+07	6.10684e+07	4.52481e+07	4.1796e+07	2.42242e+07	4.07745e+07	4.13701e+07	3.01151e+07	2.79769e+07	5.80816e+07	High	High	High
High	IsMasterProtein	Q64727	Vinculin OS=Mus musculus OX=10090 GN=Vcl PE=1 SV=4	0.000	207.308	49	41	207	41	1066	116.6	6.00	383.81	41	cell adhesion;cell organization and biogenesis;developmental processes;other biological processes	plasma membrane;other membranes;cytoskeleton;other cell component	cytoskeletal activity;other molecular function	Pf01044	22330	Vcl	mmu:22330; Q64727; Q8BP32; Q8BS46; Q922C5; Q922D9	ENSMUSG00000021823	Primary focal segmental glomerulosclerosis (FSGS); IL-3 signaling pathway; Regulation of actin cytoskeleton; Integrin-mediated cell adhesion; Focal adhesion	Platelet degranulation ; Neutrophil degranulation; MAP2K and MAPK activation; Smooth Muscle Contraction	9	0	3.58977e+07	5.70687e+07	4.17025e+07	2.13737e+07	6.54513e+06	2.55465e+07	2.52608e+07	1.68997e+07	3.08687e+07	2.45055e+07	4.59351e+07	5.70687e+07	6.40395e+07	3.95492e+07	2.14718e+07	5.44412e+07	5.39382e+07	3.3548e+07	7.08334e+07	4.66356e+07	High	High	High
High	IsMasterProtein	Q811D0-2	Isoform 2 of Disks large homolog 1 OS=Mus musculus OX=10090 GN=Dlg1	0.000	206.954	60	36	230	2	893	99.6	6.07	553.36	36						Dlg1	Q811D0-2				0	32	4.74147e+07	7.45125e+07	5.12197e+07	2.64934e+07	1.54344e+07	2.54259e+07	2.74197e+07	2.46695e+07	2.10274e+07	4.04334e+07	6.06724e+07	7.45125e+07	7.86545e+07	4.90227e+07	5.06338e+07	5.41841e+07	5.85482e+07	4.8972e+07	4.8251e+07	7.69475e+07	High	High	High
High	IsMasterProtein	Q80U72	Protein scribble homolog OS=Mus musculus OX=10090 GN=Scrib PE=1 SV=2	0.000	206.356	41	41	197	39	1612	174.0	5.12	380.64	41	cell adhesion;cell-cell signaling;cell cycle OR cell proliferation;cell organization and biogenesis;stress response;transport;developmental processes;other biological processes	plasma membrane;other membranes;cytosol;nucleus;other cell component		Pf00595, Pf13855	105782	Scrib	mmu:105782; Q6P5H7; Q7TPH8; Q80U72; Q80VB1; Q8CI48; Q8VII1; Q922S3	ENSMUSG00000022568		CDC42 GTPase cycle; RND2 GTPase cycle; RND3 GTPase cycle; RHOJ GTPase cycle; RHOQ GTPase cycle	5	2	7.81639e+07	1.08076e+08	7.08187e+07	4.42338e+07	1.13116e+07	2.14345e+07	2.04843e+07	3.64768e+07	2.08564e+07	6.47665e+07	1.00019e+08	1.08076e+08	1.08751e+08	8.18491e+07	3.71086e+07	4.56781e+07	4.37392e+07	7.2411e+07	4.78585e+07	1.23255e+08	High	High	High
High	IsMasterProtein	P10107	Annexin A1 OS=Mus musculus OX=10090 GN=Anxa1 PE=1 SV=2	0.000	206.247	73	30	226	29	346	38.7	7.37	592.24	30	cell-cell signaling;cell organization and biogenesis;protein metabolism;other metabolic processes;stress response;transport;developmental processes;signal transduction;other biological processes	non-structural extracellular;plasma membrane;other membranes;cytosol;cytoskeleton;mitochondrion;nucleus;other cytoplasmic organelle;other cell component	enzyme regulator activity;nucleic acid binding activity;other molecular function	Pf00191	16952	Anxa1	mmu:16952; P10107	ENSMUSG00000024659	Spinal cord injury; Prostaglandin synthesis and regulation	G alpha (q) signalling events; G alpha (i) signalling events; Formyl peptide receptors bind formyl peptides and many other ligands	5	1	4.93191e+07	8.3512e+07	6.29679e+07	3.35221e+07	1.05767e+07	2.77109e+07	2.7307e+07	2.21981e+07	6.38401e+08	4.11463e+07	6.31093e+07	8.3512e+07	9.66953e+07	6.20284e+07	3.46977e+07	5.90536e+07	5.83076e+07	4.4066e+07	1.46492e+09	7.8304e+07	High	High	High
High	IsMasterProtein	Q9QXY6	EH domain-containing protein 3 OS=Mus musculus OX=10090 GN=Ehd3 PE=1 SV=2	0.000	206.057	46	24	282	7	535	60.8	6.46	650.62	24	cell organization and biogenesis;other metabolic processes;transport;other biological processes	plasma membrane;other membranes;cytosol;other cytoplasmic organelle;other cell component	other molecular function	Pf00350, Pf12763, Pf16880, Pf18150	57440	Ehd3	mmu:57440; Q8K590; Q9QXY6	ENSMUSG00000024065		Factors involved in megakaryocyte development and platelet production	1	0	6.62122e+06	1.18642e+07	8.64353e+06	2.70551e+06	946466	1.05588e+07	8.64861e+06	2.8839e+06	1.58628e+06	5.44861e+06	8.47259e+06	1.18642e+07	1.32732e+07	5.0062e+06	3.10495e+06	2.25014e+07	1.8467e+07	5.72491e+06	3.63999e+06	1.03691e+07	High	High	High
High	IsMasterProtein	Q9ERK4	Exportin-2 OS=Mus musculus OX=10090 GN=Cse1l PE=1 SV=1	0.000	205.888	42	36	259	36	971	110.4	5.77	542.95	36	transport	cytosol;nucleus	other molecular function	Pf03378, Pf03810, Pf08506	110750	Cse1l	mmu:110750; Q9ERK4	ENSMUSG00000002718			0	0	4.38167e+07	6.074e+07	3.30528e+07	3.48559e+07	8.19291e+06	4.00861e+07	2.85039e+07	2.11645e+07	1.56088e+07	2.72359e+07	5.60683e+07	6.074e+07	5.07568e+07	6.44964e+07	2.68774e+07	8.54259e+07	6.08631e+07	4.20143e+07	3.5817e+07	5.18316e+07	High	High	High
High	IsMasterProtein	P50446	Keratin, type II cytoskeletal 6A OS=Mus musculus OX=10090 GN=Krt6a PE=1 SV=3	0.000	205.273	33	29	178	8	553	59.3	7.94	410.49	29	cell-cell signaling;cell organization and biogenesis;stress response;developmental processes;signal transduction;other biological processes	cytoskeleton		Pf00038, Pf16208	16687	Krt6a	mmu:16687; P50446; Q9Z332	ENSMUSG00000058354		Formation of the cornified envelope	2	11	1.51443e+07	3.36407e+07	1.41811e+07	7.90718e+06	3.75575e+07	1.02785e+07	1.92966e+07	1.03462e+07	1.28229e+09	2.19173e+07	1.93788e+07	3.36407e+07	2.17769e+07	1.46312e+07	1.2321e+08	2.1904e+07	4.12031e+07	2.05385e+07	2.94242e+09	4.17101e+07	Peak Found	High	Peak Found
High	IsMasterProtein	Q8BT07	Centrosomal protein of 55 kDa OS=Mus musculus OX=10090 GN=Cep55 PE=1 SV=2	0.000	204.334	64	32	276	32	462	53.9	7.94	642.71	32	cell cycle OR cell proliferation;cell organization and biogenesis;other biological processes	non-structural extracellular;plasma membrane;other membranes;cytoskeleton;other cell component	other molecular function	Pf12180	74107	Cep55	mmu:74107; Q8BT07; Q8C2J0; Q8K2I8; Q8R2Y4; Q9DBZ8	ENSMUSG00000024989			0	0	7.02616e+07	8.78206e+07	8.07777e+07	3.37234e+07	2.95581e+07	3.93681e+07	5.62304e+07	4.62139e+07	3.07654e+07	6.41011e+07	8.99076e+07	8.78206e+07	1.24045e+08	6.24009e+07	9.69677e+07	8.38958e+07	1.20066e+08	9.17405e+07	7.05963e+07	1.21989e+08	High	High	High
High	IsMasterProtein	Q61696	Heat shock 70 kDa protein 1A OS=Mus musculus OX=10090 GN=Hspa1a PE=1 SV=2	0.000	203.988	46	23	233	14	641	70.0	5.72	659.78	23	cell organization and biogenesis;DNA metabolism;RNA metabolism OR transcription;other metabolic processes;stress response;transport;other biological processes	non-structural extracellular;plasma membrane;other membranes;cytosol;cytoskeleton;mitochondrion;nucleus;other cell component	signal transduction activity or receptor binding;other molecular function	Pf00012	193740	Hspa1a	mmu:193740; Q61696; Q61697; Q7TQD8; Q9QWJ5	ENSMUSG00000091971	Apoptosis modulation by HSP70; Mapk signaling pathway	Neutrophil degranulation; Regulation of HSF1-mediated heat shock response; HSP90 chaperone cycle for steroid hormone receptors (SHR) in the presence of ligand; Attenuation phase	7	6	3.21044e+07	5.48425e+07	2.57024e+07	1.38242e+07	4.01791e+06	3.72349e+07	3.83692e+07	1.1559e+07	9.97057e+07	2.54972e+07	4.10811e+07	5.48425e+07	3.94694e+07	2.55799e+07	1.3181e+07	7.93498e+07	8.1928e+07	2.29461e+07	2.28791e+08	4.85228e+07	High	High	High
High	IsMasterProtein	Q9JHK5	Pleckstrin OS=Mus musculus OX=10090 GN=Plek PE=1 SV=1	0.000	203.243	51	16	201	16	350	39.9	8.34	686.83	16	cell adhesion;cell organization and biogenesis;other metabolic processes;stress response;transport;developmental processes;signal transduction;other biological processes	plasma membrane;other membranes;other cell component	other molecular function	Pf00169, Pf00610	56193	Plek	mmu:56193; Q9ERI9; Q9JHK5	ENSMUSG00000020120	Serotonin and anxiety-related events; Serotonin and anxiety; Tyrobp causal network in microglia	Platelet degranulation	4	0	1.31789e+08	2.30437e+08	1.3377e+08	5.44054e+07	3.88135e+07	1.04652e+08	1.10508e+08	3.46954e+07	5.49452e+07	1.45124e+08	1.68639e+08	2.30437e+08	2.05421e+08	1.0067e+08	1.27331e+08	2.2302e+08	2.35962e+08	6.88748e+07	1.26081e+08	2.7618e+08	High	High	High
High	IsMasterProtein	P68040	Receptor of activated protein C kinase 1 OS=Mus musculus OX=10090 GN=Rack1 PE=1 SV=3	0.000	201.746	79	20	230	20	317	35.1	7.69	739.32	20	cell cycle OR cell proliferation;protein metabolism;other metabolic processes;developmental processes;signal transduction;other biological processes	plasma membrane;cytosol;mitochondrion;translational apparatus;nucleus;other cell component	signal transduction activity or receptor binding;enzyme regulator activity;translation activity;other molecular function	Pf00400	14694	Rack1	mmu:14694; P25388; P68040; P99049; Q3THP0; Q3THY7; Q3TKQ0; Q3TW88; Q5NCC5; Q5NCC6; Q9CSQ0; Q9ERM6	ENSMUSG00000020372	TNF-alpha NF-kB signaling pathway; IL-3 signaling pathway; IL-2 signaling pathway	Regulation of TNFR1 signaling; TNFR1-induced NFkappaB signaling pathway; TNFR1-mediated ceramide production	6	0	3.26794e+08	2.58167e+08	1.12234e+08	1.62928e+08	2.34207e+07	8.09046e+07	4.61643e+07	8.67084e+07	7.9845e+07	7.11002e+07	4.18169e+08	2.58167e+08	1.7235e+08	3.01478e+08	7.68332e+07	1.72413e+08	9.85727e+07	1.72127e+08	1.83218e+08	1.35308e+08	High	High	High
High	IsMasterProtein	Q9DCL9	Multifunctional protein ADE2 OS=Mus musculus OX=10090 GN=Paics PE=1 SV=4	0.000	200.783	63	25	238	25	425	47.0	7.23	615.13	25	other metabolic processes	cytosol;other cell component	other molecular function	Pf00731, Pf01259	67054	Paics	mmu:67054; Q9CQ38; Q9DCL9	ENSMUSG00000029247	Purine metabolism	Purine ribonucleoside monophosphate biosynthesis	2	0	5.08479e+07	9.36396e+07	4.18651e+07	2.29432e+07	1.18833e+07	3.20288e+07	2.81351e+07	2.33534e+07	1.88859e+07	5.07355e+07	6.50656e+07	9.36396e+07	6.42891e+07	4.24534e+07	3.89841e+07	6.82554e+07	6.00757e+07	4.63596e+07	4.33369e+07	9.6553e+07	High	High	High
High	IsMasterProtein	P62806	Histone H4 OS=Mus musculus OX=10090 GN=H4c1 PE=1 SV=2	0.000	200.766	65	15	1211	15	103	11.4	11.36	2945.69	15	cell organization and biogenesis;RNA metabolism OR transcription;other metabolic processes;other biological processes	nucleus;other cell component	nucleic acid binding activity;other molecular function	Pf15511	100041230; 319155; 319156; 319157; 319158; 319159; 319160; 319161; 320332; 326619; 326620; 69386; 97122	H4c1; H4c11; H4c12; H4c14; H4c2; H4c3; H4c4; H4c6; H4c8; H4c9; H4f16; Hist1h4m	A0AUM5; A4FUP8; A4QMY0; mmu:100041230; mmu:319155; mmu:319156; mmu:319157; mmu:319158; mmu:319159; mmu:319160; mmu:319161; mmu:320332; mmu:326619; mmu:326620; mmu:69386; mmu:97122; P02304; P02305; P62806; Q0VDL9; Q2M2Q5; Q5T006; Q6PDS7; Q811M0; Q9D0C9; Q9D6Q8	ENSMUSG00000060093; ENSMUSG00000060639; ENSMUSG00000060678; ENSMUSG00000060981; ENSMUSG00000061482; ENSMUSG00000064288; ENSMUSG00000067455; ENSMUSG00000069266; ENSMUSG00000069274; ENSMUSG00000069305; ENSMUSG00000069306; ENSMUSG00000091405; ENSMUSG00000096010	Type II interferon signaling (IFNG)	SUMOylation of chromatin organization proteins; HDACs deacetylate histones; RUNX1 regulates genes involved in megakaryocyte differentiation and platelet function; Estrogen-dependent gene expression; Transcriptional regulation by small RNAs; Senescence-Associated Secretory Phenotype (SASP); Oxidative Stress Induced Senescence; Recruitment and ATM-mediated phosphorylation of repair and signaling pr…	30	0	11794257216	8.92008e+09	5.07503e+09	7.54805e+09	2.42828e+09	3.09344e+09	1.5254e+09	7.19592e+09	2.025e+09	2.85459e+09	1.50921e+10	8.92008e+09	7.79335e+09	1.39667e+10	7.96615e+09	6.5923e+09	3.25711e+09	1.42848e+10	4.64671e+09	5.43247e+09	High	High	High
High	IsMasterProtein	P29351	Tyrosine-protein phosphatase non-receptor type 6 OS=Mus musculus OX=10090 GN=Ptpn6 PE=1 SV=2	0.000	200.663	61	32	282	32	595	67.5	7.81	682.71	32	cell adhesion;cell cycle OR cell proliferation;protein metabolism;other metabolic processes;stress response;developmental processes;signal transduction;other biological processes	plasma membrane;other membranes;cytosol;nucleus;other cell component	signal transduction activity or receptor binding;other molecular function	Pf00017, Pf00102	15170	Ptpn6	mmu:15170; O35128; P29351; Q63872; Q63873; Q63874; Q921G3; Q9QVA6; Q9QVA7; Q9QVA8; Q9R0V6	ENSMUSG00000004266	IL-5 signaling pathway; Microglia pathogen phagocytosis pathway; IL-3 signaling pathway; Kit receptor signaling pathway; IL-2 signaling pathway; EGFR1 signaling pathway	Neutrophil degranulation; PECAM1 interactions; PD-1 signaling; GPVI-mediated activation cascade; Regulation of KIT signaling; Interferon gamma signaling; CD22 mediated BCR regulation; Antigen activates B Cell Receptor (BCR) leading to generation of second messengers; Signaling by ALK; Platelet sensitization by LDL; Regulation of IFNA signaling; Interleukin receptor SHC signaling	21	0	5.88651e+07	8.65286e+07	4.72823e+07	3.88176e+07	1.64652e+07	3.63752e+07	3.44046e+07	1.77744e+07	2.04601e+07	4.44807e+07	7.53245e+07	8.65286e+07	7.26079e+07	7.1827e+07	5.40151e+07	7.75177e+07	7.34627e+07	3.52845e+07	4.69491e+07	8.46496e+07	High	High	High
High	IsMasterProtein	Q9JLQ0	CD2-associated protein OS=Mus musculus OX=10090 GN=Cd2ap PE=1 SV=3	0.000	200.617	54	30	288	30	637	70.4	6.38	679.78	30	cell adhesion;cell cycle OR cell proliferation;cell organization and biogenesis;protein metabolism;other metabolic processes;other biological processes	plasma membrane;other membranes;cytosol;cytoskeleton;nucleus;other cell component	signal transduction activity or receptor binding;other molecular function	Pf00018, Pf14604	12488	Cd2ap	E9QL86; mmu:12488; O88903; Q8K4Z1; Q8VCI9; Q9JLQ0	ENSMUSG00000061665	Primary focal segmental glomerulosclerosis (FSGS)		1	0	6.12839e+07	7.67056e+07	80201523	3.65992e+07	3.96506e+07	6.60574e+07	8.76113e+07	5.50987e+07	4.1466e+07	5.70939e+07	7.84196e+07	7.67056e+07	1.2316e+08	6.77221e+07	1.30077e+08	1.40772e+08	1.87073e+08	1.09378e+08	9.51507e+07	1.08654e+08	High	High	High
High	IsMasterProtein	Q5SQX6	Cytoplasmic FMR1-interacting protein 2 OS=Mus musculus OX=10090 GN=Cyfip2 PE=1 SV=2	0.000	199.744	34	39	234	13	1253	145.6	7.05	451.62	39	cell adhesion;cell organization and biogenesis;protein metabolism;other metabolic processes;developmental processes;other biological processes	nucleus;other cell component	other molecular function	Pf05994, Pf07159	76884	Cyfip2	mmu:76884; Q3UH21; Q3UHS8; Q5SQX6; Q8BSW0; Q8CHA9; Q924D3; Q9R181	ENSMUSG00000020340	Regulation of actin cytoskeleton	VEGFA-VEGFR2 Pathway; RAC1 GTPase cycle; Regulation of actin dynamics for phagocytic cup formation; RHO GTPases Activate WASPs and WAVEs	5	0	4848309	8.94478e+06	3.11234e+06	1.75853e+06	794781	3.38067e+06	2.40645e+06	495998	1.65152e+06	4.61626e+06	6.20395e+06	8.94478e+06	4.7794e+06	3.25394e+06	2.60734e+06	7.20442e+06	5.13838e+06	984619	3.78968e+06	8.78505e+06	High	High	High
High	IsMasterProtein	P06869	Urokinase-type plasminogen activator OS=Mus musculus OX=10090 GN=Plau PE=1 SV=1	0.000	199.541	64	22	226	22	433	48.2	8.16	563.54	22	protein metabolism;other metabolic processes;stress response;developmental processes;other biological processes	non-structural extracellular;other membranes;other cell component	other molecular function	Pf00051, Pf00089	18792	Plau	mmu:18792; P06869	ENSMUSG00000021822	Endochondral ossification; Lung fibrosis; Wnt signaling pathway; Blood clotting cascade; Wnt signaling pathway and pluripotency	Neutrophil degranulation; Dissolution of Fibrin Clot	7	0	6.45437e+07	8.48668e+07	5.37334e+07	2.84288e+07	2.05814e+07	3.72099e+07	3.84124e+07	1.92753e+07	1.68403e+07	3.41957e+07	8.25909e+07	8.48668e+07	8.25145e+07	5.26039e+07	6.75187e+07	7.92965e+07	8.20203e+07	3.82639e+07	3.86428e+07	6.50766e+07	High	High	High
High	IsMasterProtein	Q62230	Sialoadhesin OS=Mus musculus OX=10090 GN=Siglec1 PE=1 SV=2	0.000	199.424	35	42	206	42	1695	182.9	6.67	386.10	42	cell adhesion;transport;other biological processes	non-structural extracellular;plasma membrane;other membranes;other cytoplasmic organelle	other molecular function	Pf00047, Pf07679, Pf07686, Pf08205, Pf13895	20612	Siglec1	D3YVZ3; D3YVZ4; mmu:20612; O55216; Q62228; Q62229; Q62230			Immunoregulatory interactions between a Lymphoid and a non-Lymphoid cell	1	0	2.09556e+07	3.57145e+07	3.43515e+07	1.30987e+07	6.5275e+06	2.08423e+07	2.22869e+07	1.16988e+07	2.79186e+07	2.2254e+07	2.6815e+07	3.57145e+07	5.27511e+07	2.42374e+07	2.14139e+07	4.44162e+07	4.75882e+07	2.32237e+07	6.40639e+07	4.23508e+07	High	High	High
High	IsMasterProtein	Q9QUI0	Transforming protein RhoA OS=Mus musculus OX=10090 GN=Rhoa PE=1 SV=1	0.000	199.408	77	16	318	7	193	21.8	6.10	711.25	16	cell adhesion;cell cycle OR cell proliferation;cell organization and biogenesis;other metabolic processes;stress response;developmental processes;signal transduction;other biological processes	plasma membrane;other membranes;cytosol;cytoskeleton;nucleus;other cytoplasmic organelle;other cell component	cytoskeletal activity;other molecular function	Pf00071	11848	Rhoa	mmu:11848; O88336; Q9QUI0	ENSMUSG00000007815	MicroRNAs in cardiomyocyte hypertrophy; Chemokine signaling pathway; G protein signaling pathways; Spinal cord injury; G13 signaling pathway; Wnt signaling in kidney disease; Wnt signaling pathway; Alpha 6 beta 4 integrin signaling pathway; Fibrin complement receptor 3 signaling pathway; Regulation of actin cytoskeleton; Wnt signaling pathway (NetPath); Wnt signaling pathway and pluripotency; Foc…	Neutrophil degranulation; RHO GTPases activate CIT; VEGFA-VEGFR2 Pathway; EPHB-mediated forward signaling; Ovarian tumor domain proteases; RHO GTPases Activate Formins; GPVI-mediated activation cascade; Sema4D mediated inhibition of cell attachment and migration; G alpha (12/13) signalling events; G beta:gamma signalling through PI3Kgamma; RHOA GTPase cycle; RHOC GTPase cycle; RHO GTPases activat…	39	11	1.80885e+08	3.3701e+08	2.09799e+08	1.04168e+08	6.8945e+07	1.34895e+08	1.3405e+08	9.27079e+07	8.2133e+07	1.77398e+08	2.31462e+08	3.3701e+08	3.22173e+08	1.9275e+08	2.26179e+08	2.87469e+08	2.86231e+08	1.84037e+08	1.88468e+08	3.376e+08	High	High	High
High	IsMasterProtein	Q8R0J7	Vacuolar protein sorting-associated protein 37B OS=Mus musculus OX=10090 GN=Vps37b PE=1 SV=1	0.000	199.155	75	16	225	16	285	31.0	7.05	679.07	16	protein metabolism;other metabolic processes;transport;other biological processes	plasma membrane;other membranes;other cytoplasmic organelle;other cell component	other molecular function	Pf07200	330192	Vps37b	mmu:330192; Q3TLR2; Q3UDW1; Q8R0J7	ENSMUSG00000066278		Endosomal Sorting Complex Required For Transport (ESCRT)	1	0	8.65756e+07	1.22366e+08	1.10064e+08	5.03703e+07	3.30335e+07	5.49457e+07	8.80006e+07	6.36489e+07	4.36658e+07	6.92143e+07	1.10783e+08	1.22366e+08	1.69017e+08	9.32037e+07	1.08369e+08	1.17093e+08	1.87904e+08	1.26351e+08	1.00199e+08	1.31719e+08	High	High	High
High	IsMasterProtein	Q3UQ44	Ras GTPase-activating-like protein IQGAP2 OS=Mus musculus OX=10090 GN=Iqgap2 PE=1 SV=2	0.000	197.466	33	45	199	41	1575	180.4	5.64	335.06	45	cell organization and biogenesis;signal transduction;other biological processes	cytoskeleton;other cell component	enzyme regulator activity;cytoskeletal activity;other molecular function	Pf00307, Pf00612, Pf00616, Pf03836	544963	Iqgap2	mmu:544963; Q3UQ44	ENSMUSG00000021676	TNF-alpha NF-kB signaling pathway; G13 signaling pathway	Neutrophil degranulation; RAC1 GTPase cycle; RHOG GTPase cycle; CDC42 GTPase cycle; RHO GTPases activate IQGAPs	7	0	1.55441e+07	2.5924e+07	1.48328e+07	8.37397e+06	1.6359e+06	6.37097e+06	5.99028e+06	5.39675e+06	5.70518e+06	1.72208e+07	1.98904e+07	2.5924e+07	2.27777e+07	1.54949e+07	5.36669e+06	1.35769e+07	1.27908e+07	1.07132e+07	1.30915e+07	3.27723e+07	High	High	High
High	IsMasterProtein	Q9CQV8-2	Isoform Short of 14-3-3 protein beta/alpha OS=Mus musculus OX=10090 GN=Ywhab	0.000	197.361	76	19	391	10	244	27.8	4.83	884.97	19						Ywhab	Q9CQV8-2				0	4	9.75439e+07	1.62451e+08	1.15083e+08	5.26131e+07	4.07436e+07	8.09887e+07	7.73847e+07	4.95273e+07	1.0459e+08	9.16635e+07	1.24818e+08	1.62451e+08	1.76725e+08	9.73538e+07	1.33662e+08	1.72592e+08	1.65236e+08	9.8318e+07	2.4e+08	1.74442e+08	High	High	High
High	IsMasterProtein	Q8BML9	Glutamine--tRNA ligase OS=Mus musculus OX=10090 GN=Qars1 PE=1 SV=1	0.000	197.098	50	35	212	34	775	87.6	7.31	388.04	35	protein metabolism;RNA metabolism OR transcription;other metabolic processes;developmental processes;other biological processes	cytosol;other cell component	enzyme regulator activity;nucleic acid binding activity;other molecular function	Pf00749, Pf03950, Pf04557, Pf04558	97541	Qars1	mmu:97541; Q3TN94; Q8BML9; Q8BU21	ENSMUSG00000032604			0	0	6.29815e+07	8.66445e+07	4.05039e+07	4.56569e+07	9.37064e+06	2.59302e+07	1.90429e+07	2.4407e+07	2.11252e+07	3.86287e+07	8.05919e+07	8.66445e+07	6.21989e+07	8.44822e+07	3.07411e+07	5.52587e+07	4.06615e+07	4.8451e+07	4.84754e+07	7.3513e+07	High	High	High
High	IsMasterProtein	Q6WKZ7	Nostrin OS=Mus musculus OX=10090 GN=Nostrin PE=1 SV=2	0.000	196.246	64	30	219	30	506	57.6	9.11	402.61	30	transport;signal transduction;other biological processes	plasma membrane;other membranes;cytoskeleton;nucleus;other cell component	nucleic acid binding activity	Pf00611, Pf14604	329416	Nostrin	mmu:329416; Q6WKZ7; Q7TSK5; Q8BWC2	ENSMUSG00000034738		NOSTRIN mediated eNOS trafficking	1	0	5.67084e+07	6.51339e+07	5.39974e+07	2.18454e+07	2.07209e+07	2.07045e+07	5.00979e+07	2.80447e+07	1.66397e+07	5.07057e+07	7.25647e+07	6.51339e+07	8.29199e+07	4.04222e+07	6.79763e+07	4.41225e+07	1.06972e+08	5.56722e+07	3.81826e+07	9.64963e+07	High	High	High
High	IsMasterProtein	Q99K85	Phosphoserine aminotransferase OS=Mus musculus OX=10090 GN=Psat1 PE=1 SV=1	0.000	196.140	62	20	272	20	370	40.4	8.03	717.15	20	other metabolic processes	cytosol;other cell component	other molecular function	Pf00266	107272	Psat1	mmu:107272; Q99K85	ENSMUSG00000024640		Serine biosynthesis	1	0	1.28513e+08	1.95942e+08	1.19311e+08	9.27733e+07	4.3076e+07	1.26045e+08	8.62056e+07	4.1829e+07	4.16549e+07	9.37797e+07	1.64447e+08	1.95942e+08	1.83217e+08	1.71665e+08	1.41314e+08	2.6861e+08	1.84071e+08	8.30359e+07	9.55843e+07	1.78469e+08	High	High	High
High	IsMasterProtein	Q91VH2	Sorting nexin-9 OS=Mus musculus OX=10090 GN=Snx9 PE=1 SV=1	0.000	195.854	56	27	206	27	595	66.5	5.52	487.06	27	cell cycle OR cell proliferation;cell organization and biogenesis;transport;other biological processes	plasma membrane;other membranes;cytosol;ER/Golgi;other cell component	other molecular function	Pf00018, Pf00787, Pf10456	66616	Snx9	mmu:66616; Q91VH2	ENSMUSG00000002365		Golgi Associated Vesicle Biogenesis; Clathrin-mediated endocytosis	2	0	5.61791e+07	9.19174e+07	6.13654e+07	2.42738e+07	9.78093e+06	2.00054e+07	2.11742e+07	2.17326e+07	2.16606e+07	4.83847e+07	7.18874e+07	9.19174e+07	9.42343e+07	4.49156e+07	3.20871e+07	4.26327e+07	4.52124e+07	4.31421e+07	4.97038e+07	9.20792e+07	High	High	High
High	IsMasterProtein	Q811D0	Disks large homolog 1 OS=Mus musculus OX=10090 GN=Dlg1 PE=1 SV=1	0.000	195.606	56	35	222	1	905	100.1	5.80	522.05	35	cell adhesion;cell-cell signaling;cell cycle OR cell proliferation;cell organization and biogenesis;protein metabolism;other metabolic processes;developmental processes;other biological processes	extracellular matrix;plasma membrane;other membranes;cytosol;cytoskeleton;ER/Golgi;nucleus;other cell component	signal transduction activity or receptor binding;cytoskeletal activity;other molecular function	Pf00018, Pf00595, Pf00625, Pf09058, Pf10600, Pf10608	13383	Dlg1	mmu:13383; Q62402; Q6PGB5; Q811D0; Q8CGN7	ENSMUSG00000022770	Wnt signaling pathway (NetPath)	RAF/MAP kinase cascade; Synaptic adhesion-like molecules; Activation of Ca-permeable Kainate Receptor; Unblocking of NMDA receptors, glutamate binding and activation	5	0	77291.8	248915					139688			172015	98903.5	248915					298269			327356	High	High	Not Found
High	IsMasterProtein	O70309	Integrin beta-5 OS=Mus musculus OX=10090 GN=Itgb5 PE=1 SV=2	0.000	194.404	44	32	226	31	798	87.9	6.16	495.95	32	cell adhesion;cell organization and biogenesis;signal transduction;other biological processes	plasma membrane;other membranes;other cell component	signal transduction activity or receptor binding;other molecular function	Pf00362, Pf07965, Pf08725, Pf17205, Pf18372	16419	Itgb5	mmu:16419; O70308; O70309; O88347		Focal adhesion: PI3K-Akt-mTOR signaling pathway; Integrin-mediated cell adhesion; Focal adhesion	Syndecan interactions; ECM proteoglycans; Integrin cell surface interactions; Molecules associated with elastic fibres; Smooth Muscle Contraction; Cross-presentation of particulate exogenous antigens (phagosomes)	9	0	3.86692e+07	6.46863e+07	4.06804e+07	1.73402e+07	1.2927e+07	3.47843e+07	3.5656e+07	1.7298e+07	1.05505e+07	2.74064e+07	4.94815e+07	6.46863e+07	6.24699e+07	3.20858e+07	4.24079e+07	7.41274e+07	7.61347e+07	3.43388e+07	2.42098e+07	5.21561e+07	High	High	High
High	IsMasterProtein	Q8BX70	Vacuolar protein sorting-associated protein 13C OS=Mus musculus OX=10090 GN=Vps13c PE=1 SV=2	0.000	194.383	18	49	139	49	3748	419.8	6.81	222.69	49	cell organization and biogenesis;transport;other biological processes	other membranes;cytosol;mitochondrion		Pf06650, Pf09333, Pf12624, Pf16908, Pf16909, Pf16910	320528	Vps13c	mmu:320528; Q3V3W5; Q6ZPE1; Q8BLB1; Q8BQI7; Q8BX70	ENSMUSG00000035284			0	0	1.24661e+07	2.41398e+07	1.23324e+07	6.24201e+06	2.47179e+06	6.99613e+06	6.16394e+06	1.78826e+06	6.90994e+06	1.28773e+07	1.59518e+07	2.41398e+07	1.8938e+07	1.155e+07	8.10888e+06	1.49092e+07	1.31616e+07	3.54992e+06	1.5856e+07	2.45064e+07	High	High	High
High	IsMasterProtein	P18760	Cofilin-1 OS=Mus musculus OX=10090 GN=Cfl1 PE=1 SV=3	0.000	194.224	75	17	289	14	166	18.5	8.09	814.23	17	cell cycle OR cell proliferation;cell organization and biogenesis;protein metabolism;other metabolic processes;stress response;transport;developmental processes;other biological processes	non-structural extracellular;plasma membrane;other membranes;cytosol;cytoskeleton;mitochondrion;nucleus;other cell component	signal transduction activity or receptor binding;cytoskeletal activity;other molecular function	Pf00241	12631	Cfl1	mmu:12631; P18760	ENSMUSG00000056201	G13 signaling pathway; Regulation of actin cytoskeleton		2	4	2.64564e+08	3.69002e+08	3.46563e+08	1.69543e+08	1.0149e+08	1.78547e+08	2.41607e+08	1.86163e+08	1.95567e+08	2.34307e+08	3.38539e+08	3.69002e+08	5.32192e+08	3.13718e+08	3.32947e+08	3.80494e+08	5.15894e+08	3.69558e+08	4.48761e+08	4.45901e+08	High	High	High
High	IsMasterProtein	P60122	RuvB-like 1 OS=Mus musculus OX=10090 GN=Ruvbl1 PE=1 SV=1	0.000	193.690	71	26	219	26	456	50.2	6.42	529.09	26	cell cycle OR cell proliferation;cell organization and biogenesis;protein metabolism;DNA metabolism;other metabolic processes;stress response;other biological processes	cytosol;nucleus;other cell component	other molecular function	Pf06068, Pf17856	56505	Ruvbl1	mmu:56505; O35753; P60122	ENSMUSG00000030079	Wnt signaling pathway (NetPath)	DNA Damage Recognition in GG-NER; Ub-specific processing proteases; UCH proteinases; Deposition of new CENPA-containing nucleosomes at the centromere; Formation of the beta-catenin:TCF transactivating complex	6	0	6.3581e+07	6.00213e+07	3.43783e+07	5.43032e+07	8.97132e+06	2.56857e+07	1.3872e+07	4.33319e+07	2.11267e+07	2.9362e+07	8.1359e+07	6.00213e+07	5.27922e+07	1.00481e+08	2.94311e+07	5.47378e+07	2.96202e+07	8.60193e+07	4.84787e+07	5.58778e+07	High	High	High
High	IsMasterProtein	Q78PY7	Staphylococcal nuclease domain-containing protein 1 OS=Mus musculus OX=10090 GN=Snd1 PE=1 SV=1	0.000	193.535	46	34	221	34	910	102.0	7.43	497.72	34	RNA metabolism OR transcription;other metabolic processes;other biological processes	cytosol;nucleus;other cell component	nucleic acid binding activity;other molecular function	Pf00565, Pf00567	56463	Snd1	mmu:56463; Q3TT46; Q78PY7; Q922L5; Q9R0S1	ENSMUSG00000001424			0	0	5.52647e+07	1.00508e+08	5.41927e+07	3.49673e+07	2.12705e+07	7.65537e+07	5.95358e+07	2.12815e+07	3.01968e+07	4.48251e+07	7.07174e+07	1.00508e+08	8.32199e+07	6.47026e+07	6.97795e+07	1.63141e+08	1.27124e+08	4.22465e+07	6.92916e+07	8.53052e+07	High	High	High
High	IsMasterProtein	P50247	Adenosylhomocysteinase OS=Mus musculus OX=10090 GN=Ahcy PE=1 SV=3	0.000	193.343	60	25	281	23	432	47.7	6.54	661.15	25	other metabolic processes;stress response;other biological processes	cytosol;nucleus;other cell component	other molecular function	Pf00670, Pf05221	11615; 269378	Ahcy	mmu:11615; mmu:269378; P50247; Q91WF1	ENSMUSG00000027597; ENSMUSG00000048087	One-carbon metabolism; Glutathione and one-carbon metabolism	Methylation; Sulfur amino acid metabolism	4	2	1.55405e+08	2.08321e+08	1.17666e+08	8.66413e+07	4.45687e+07	1.62386e+08	1.30868e+08	5.00964e+07	6.58918e+07	99142608	1.98859e+08	2.08321e+08	1.80691e+08	1.60319e+08	1.46211e+08	3.46054e+08	2.79436e+08	9.94478e+07	1.512e+08	1.88675e+08	High	High	High
High	IsMasterProtein	Q8BRN9	Coiled-coil and C2 domain-containing protein 1B OS=Mus musculus OX=10090 GN=Cc2d1b PE=1 SV=1	0.000	193.307	56	28	212	28	848	93.0	5.41	575.44	28	other biological processes	nucleus;other cell component	nucleic acid binding activity;other molecular function	Pf00168	319965	Cc2d1b	B2RQ40; mmu:319965; Q3UJ60; Q69Z95; Q8BRN9	ENSMUSG00000028582		Sealing of the nuclear envelope (NE) by ESCRT-III	1	0	2.61734e+07	4.58019e+07	3.79527e+07	1.37229e+07	6.45902e+06	2.28753e+07	3.10249e+07	1.46718e+07	1.13078e+07	2.91626e+07	3.34917e+07	4.58019e+07	5.82812e+07	2.53924e+07	2.11893e+07	4.87486e+07	6.62461e+07	2.91253e+07	2.59476e+07	5.54984e+07	High	High	High
High	IsMasterProtein	O35286	Pre-mRNA-splicing factor ATP-dependent RNA helicase DHX15 OS=Mus musculus OX=10090 GN=Dhx15 PE=1 SV=2	0.000	192.752	46	32	186	31	795	90.9	7.46	358.01	32	RNA metabolism OR transcription;other metabolic processes;other biological processes	nucleus	nucleic acid binding activity;other molecular function	Pf00270, Pf00271, Pf04408, Pf07717	13204	Dhx15	mmu:13204; O35286; Q99L91	ENSMUSG00000029169	mRNA processing	mRNA Splicing - Major Pathway	2	1	4.57469e+07	5.4074e+07	1.93478e+07	3.16385e+07	3.74147e+06	1.97237e+07	1.05957e+07	1.89881e+07	1.81647e+07	1.64856e+07	5.85382e+07	5.4074e+07	2.9711e+07	5.85429e+07	1.22742e+07	4.20323e+07	2.26246e+07	3.76939e+07	4.16821e+07	3.13732e+07	High	High	High
High	IsMasterProtein	Q61024	Asparagine synthetase [glutamine-hydrolyzing] OS=Mus musculus OX=10090 GN=Asns PE=1 SV=3	0.000	192.399	56	27	252	27	561	64.2	6.58	486.59	27	other metabolic processes;stress response;developmental processes;other biological processes	cytosol	other molecular function	Pf00733, Pf13537	27053	Asns	mmu:27053; Q3TJA1; Q61024; Q8BPC8	ENSMUSG00000029752		Aspartate and asparagine metabolism	1	0	7.025e+07	9.38179e+07	3.6117e+07	5.39665e+07	1.60731e+07	3.94418e+07	3.52178e+07	2.2683e+07	2.22472e+07	4.39525e+07	8.98927e+07	9.38179e+07	5.54623e+07	9.98581e+07	5.27288e+07	8.40529e+07	7.5199e+07	4.50287e+07	5.10499e+07	8.36445e+07	High	High	High
High	IsMasterProtein	P25444	40S ribosomal protein S2 OS=Mus musculus OX=10090 GN=Rps2 PE=1 SV=3	0.000	191.980	60	20	412	20	293	31.2	10.24	1063.73	20	cell organization and biogenesis;protein metabolism;other metabolic processes;other biological processes	cytosol;translational apparatus;nucleus;other cell component	nucleic acid binding activity;other molecular function	Pf00333, Pf03719	16898	Rps2	mmu:16898; P25444	ENSMUSG00000044533	Cytoplasmic ribosomal proteins	L13a-mediated translational silencing of Ceruloplasmin expression; SRP-dependent cotranslational protein targeting to membrane; Major pathway of rRNA processing in the nucleolus and cytosol; Formation of a pool of free 40S subunits; GTP hydrolysis and joining of the 60S ribosomal subunit; Nonsense Mediated Decay (NMD) independent of the Exon Junction Complex (EJC); Nonsense Mediated Decay (NMD) e…	13	0	1.05344e+09	1.48414e+09	8.30839e+08	7.01225e+08	1.76264e+08	2.7898e+08	2.93329e+08	5.13271e+08	4.19174e+08	7.64779e+08	1.34799e+09	1.48414e+09	1.27586e+09	1.29753e+09	5.78246e+08	5.94522e+08	6.26332e+08	1.01891e+09	9.61864e+08	1.45542e+09	High	High	High
High	IsMasterProtein	P62874	Guanine nucleotide-binding protein G(I)/G(S)/G(T) subunit beta-1 OS=Mus musculus OX=10090 GN=Gnb1 PE=1 SV=3	0.000	191.659	59	14	218	7	340	37.4	6.00	678.25	14	cell cycle OR cell proliferation;stress response;developmental processes;signal transduction;other biological processes	plasma membrane;other membranes;other cell component	cytoskeletal activity;other molecular function	Pf00400	14688	Gnb1	mmu:14688; P04697; P04901; P62874	ENSMUSG00000029064	Estrogen signaling; Chemokine signaling pathway; G protein signaling pathways; Focal adhesion: PI3K-Akt-mTOR signaling pathway; Myometrial relaxation and contraction pathways; Calcium regulation in cardiac cells	G alpha (q) signalling events; G alpha (i) signalling events; Extra-nuclear estrogen signaling; Thrombin signalling through proteinase activated receptors (PARs); ADP signalling through P2Y purinoceptor 1; Vasopressin regulates renal water homeostasis via Aquaporins; G beta:gamma signalling through CDC42; Olfactory Signaling Pathway; G alpha (12/13) signalling events; Ca2+ pathway; G beta:gamma s…	35	0	5.26251e+07	9.68282e+07	5.34771e+07	2.15688e+07	1.33741e+07	3.85864e+07	2.85427e+07	9.27064e+06	2.42283e+07	3.92124e+07	6.73397e+07	9.68282e+07	8.2121e+07	3.99102e+07	4.38746e+07	8.223e+07	6.0946e+07	1.84034e+07	5.5596e+07	7.46238e+07	High	High	High
High	IsMasterProtein	Q91ZR2	Sorting nexin-18 OS=Mus musculus OX=10090 GN=Snx18 PE=1 SV=1	0.000	191.628	41	22	198	22	614	67.9	6.67	471.37	22	cell cycle OR cell proliferation;cell organization and biogenesis;transport;other biological processes	non-structural extracellular;plasma membrane;other membranes;other cytoplasmic organelle;other cell component	other molecular function	Pf00787, Pf10456, Pf14604		Snx18	Q91ZR2			Clathrin-mediated endocytosis	1	0	6.26782e+07	9.3514e+07	88703945	2.75618e+07	1.31236e+07	2.58667e+07	2.42715e+07	2.46993e+07	2.20948e+07	4.66164e+07	8.02037e+07	9.3514e+07	1.36216e+08	5.09996e+07	4.30529e+07	5.51234e+07	5.18258e+07	4.90312e+07	5.07003e+07	8.8714e+07	High	High	High
High	IsMasterProtein	P63242	Eukaryotic translation initiation factor 5A-1 OS=Mus musculus OX=10090 GN=Eif5a PE=1 SV=2	0.000	191.245	71	16	267	16	154	16.8	5.24	751.11	16	protein metabolism;other metabolic processes;transport;other biological processes	other membranes;ER/Golgi;nucleus;other cell component	translation activity;nucleic acid binding activity;other molecular function	Pf01287	276770	Eif5a	mmu:276770; P10159; P63242; Q16182; Q5NCX0; Q78NR3; Q9D0G2	ENSMUSG00000078812	Translation factors	Hypusine synthesis from eIF5A-lysine	2	0	1.1936e+08	1.87806e+08	1.46285e+08	7.74339e+07	5.49535e+07	1.04903e+08	1.17946e+08	9.30584e+07	1.00978e+08	1.27692e+08	1.52734e+08	1.87806e+08	2.24639e+08	1.43281e+08	1.80279e+08	2.23554e+08	2.51844e+08	1.84733e+08	2.31711e+08	2.43005e+08	High	High	High
High	IsMasterProtein	P28658	Ataxin-10 OS=Mus musculus OX=10090 GN=Atxn10 PE=1 SV=2	0.000	191.116	57	25	217	25	475	53.7	5.25	454.80	25	cell organization and biogenesis;developmental processes	plasma membrane;other membranes;cytosol;other cell component	other molecular function	Pf09759	54138	Atxn10	mmu:54138; P28658; Q543S3; Q99LP5; Q9D1I1	ENSMUSG00000016541			0	0	1.21309e+08	7.02397e+07	1.20616e+08	2.61625e+07	1.60677e+07	3.3612e+07	3.7342e+07	1.75814e+07	1.41818e+07	4.10352e+07	1.55229e+08	7.02397e+07	1.85221e+08	4.84104e+07	5.27111e+07	7.16292e+07	7.97348e+07	3.49013e+07	3.25424e+07	7.80927e+07	High	High	High
High	IsMasterProtein	Q9CZD3	Glycine--tRNA ligase OS=Mus musculus OX=10090 GN=Gars1 PE=1 SV=1	0.000	191.078	49	32	247	32	729	81.8	6.65	544.29	32	protein metabolism;RNA metabolism OR transcription;other metabolic processes	non-structural extracellular;cytosol;other cell component	other molecular function	Pf00458, Pf00587, Pf03129	353172	Gars1	mmu:353172; Q3TMM4; Q3UK01; Q8VC67; Q9CZD3	ENSMUSG00000029777			0	0	6.41184e+07	1.1256e+08	5.44111e+07	4.61201e+07	1.5299e+07	4.68843e+07	5.02835e+07	2.82013e+07	2.95185e+07	5.20456e+07	8.20467e+07	1.1256e+08	8.35551e+07	8.53393e+07	5.01894e+07	9.99134e+07	1.07368e+08	5.59832e+07	6.77353e+07	9.90462e+07	High	High	High
High	IsMasterProtein	Q64455	Receptor-type tyrosine-protein phosphatase eta OS=Mus musculus OX=10090 GN=Ptprj PE=1 SV=2	0.000	190.312	30	31	259	30	1238	136.7	5.57	581.52	31	protein metabolism;other metabolic processes;stress response;developmental processes;signal transduction;other biological processes	plasma membrane;other membranes;other cell component	signal transduction activity or receptor binding;other molecular function	Pf00041, Pf00102, Pf18861	19271	Ptprj	mmu:19271; Q3UH64; Q3UHL5; Q541R5; Q64455; Q8CIW9; Q8K3Q2			Neutrophil degranulation; Negative regulation of FLT3; Negative regulation of MET activity; Phosphorylation of CD3 and TCR zeta chains	4	1	1.37223e+08	1.39069e+08	1.03025e+08	1.03486e+08	2.47441e+07	3.29262e+07	3.3928e+07	1.27498e+08	4.41044e+07	75089271	1.75593e+08	1.39069e+08	1.58207e+08	1.91487e+08	8.11747e+07	7.01678e+07	7.2445e+07	2.531e+08	1.01205e+08	1.429e+08	High	High	High
High	IsMasterProtein	Q7TMY8	E3 ubiquitin-protein ligase HUWE1 OS=Mus musculus OX=10090 GN=Huwe1 PE=1 SV=5	0.000	190.261	14	45	186	45	4377	482.3	5.22	330.03	45	cell organization and biogenesis;protein metabolism;DNA metabolism;other metabolic processes;stress response;other biological processes	other membranes;cytosol;ER/Golgi;nucleus;other cell component	nucleic acid binding activity;other molecular function	Pf00627, Pf00632, Pf02825, Pf06012, Pf06025, Pf14377	59026	Huwe1	A2AFQ1; mmu:59026; Q4G2Z1; Q5BMM7; Q6NS61; Q7TMY8; Q8BNJ7; Q8CFH2; Q8VD14; Q921M5; Q9R0P2	ENSMUSG00000025261		Neutrophil degranulation; Antigen processing: Ubiquitination & Proteasome degradation	2	0	1.26408e+07	2.05408e+07	1.06041e+07	6.26952e+06	1.3175e+06	8.06806e+06	7.14096e+06	8.71038e+06	1.02801e+07	1.28209e+07	1.61753e+07	2.05408e+07	1.6284e+07	1.16009e+07	4.32217e+06	1.71935e+07	1.52478e+07	1.72912e+07	2.35895e+07	2.4399e+07	High	High	High
High	IsMasterProtein	P18242	Cathepsin D OS=Mus musculus OX=10090 GN=Ctsd PE=1 SV=1	0.000	190.077	51	19	212	19	410	44.9	7.15	522.88	19	cell organization and biogenesis;protein metabolism;other metabolic processes;other biological processes	non-structural extracellular;other membranes;other cytoplasmic organelle;other cell component	other molecular function	Pf00026, Pf07966	13033	Ctsd	mmu:13033; P18242	ENSMUSG00000007891		MHC class II antigen presentation; Neutrophil degranulation; Collagen degradation; Metabolism of Angiotensinogen to Angiotensins	4	0	6.48978e+07	6.9175e+07	4.15686e+07	3.5067e+07	3.87458e+07	7.37719e+07	5.93143e+07	2.53934e+07	2.76231e+07	2.50975e+07	8.30439e+07	6.9175e+07	6.38339e+07	6.48871e+07	1.27108e+08	1.57212e+08	1.26651e+08	5.0409e+07	6.3386e+07	4.77621e+07	High	High	High
High	IsMasterProtein	Q9ES52	Phosphatidylinositol 3,4,5-trisphosphate 5-phosphatase 1 OS=Mus musculus OX=10090 GN=Inpp5d PE=1 SV=2	0.000	189.790	39	39	193	37	1191	133.5	7.80	273.85	39	other metabolic processes;developmental processes;signal transduction;other biological processes	plasma membrane;other membranes;cytosol;cytoskeleton	other molecular function	Pf00017, Pf03372	16331	Inpp5d	mmu:16331; Q3UPF9; Q4U212; Q61034; Q61173; Q61181; Q9ES52; Q9JKR7; Q9JLF9; Q9JLG0; Q9QVN8; Q9WUC2	ENSMUSG00000026288	IL-3 signaling pathway; IL-6 signaling pathway; Kit receptor signaling pathway	Synthesis of PIPs at the plasma membrane; Downstream TCR signaling; PECAM1 interactions; Interleukin receptor SHC signaling; Synthesis of IP3 and IP4 in the cytosol	8	2	2.13942e+07	2.93866e+07	1.5772e+07	14005274	3.30317e+06	1.45735e+07	9.71783e+06	1.01102e+07	4933781	1.80877e+07	2.73763e+07	2.93866e+07	2.42199e+07	2.5915e+07	1.08363e+07	3.10569e+07	2.07501e+07	2.00699e+07	1.13214e+07	3.4422e+07	High	High	High
High	IsMasterProtein	Q04750	DNA topoisomerase 1 OS=Mus musculus OX=10090 GN=Top1 PE=1 SV=2	0.000	189.551	44	34	237	34	767	90.8	9.33	426.85	34	cell organization and biogenesis;protein metabolism;DNA metabolism;RNA metabolism OR transcription;other metabolic processes;developmental processes;other biological processes	nucleus;other cell component	nucleic acid binding activity;kinase activity;other molecular function	Pf01028, Pf02919, Pf14370	21969	Top1	A2A4B7; mmu:21969; Q04750	ENSMUSG00000070544		SUMOylation of DNA replication proteins	1	0	9.15329e+07	8.35706e+07	4.38035e+07	5.78969e+07	2.05713e+07	2.90887e+07	1.24697e+07	5.40478e+07	3.5371e+07	3.00685e+07	1.17127e+08	8.35706e+07	6.72659e+07	1.07131e+08	6.74857e+07	6.19898e+07	2.66259e+07	1.07292e+08	8.11647e+07	5.72223e+07	High	High	High
High	IsMasterProtein	P97310	DNA replication licensing factor MCM2 OS=Mus musculus OX=10090 GN=Mcm2 PE=1 SV=3	0.000	187.665	45	28	143	28	904	102.0	5.72	346.89	28	cell cycle OR cell proliferation;cell organization and biogenesis;DNA metabolism;other metabolic processes;stress response;developmental processes;other biological processes	nucleus;other cell component	nucleic acid binding activity;other molecular function	Pf00493, Pf12619, Pf14551, Pf17207, Pf17855	17216	Mcm2	mmu:17216; O08971; O89057; P97310; Q8C2R0	ENSMUSG00000002870	DNA replication; G1 to S cell cycle control	Orc1 removal from chromatin; Activation of ATR in response to replication stress; Activation of the pre-replicative complex; Assembly of the pre-replicative complex	7	0	2.31448e+07	2.24574e+07	4.33337e+06	2.90415e+07	1.26454e+06	8.23675e+06	1.22702e+06	1.23508e+07	2.84943e+06	5.31011e+06	2.96163e+07	2.24574e+07	6.65443e+06	5.37376e+07	4.14841e+06	1.7553e+07	2.62e+06	2.4518e+07	6.53849e+06	1.01055e+07	High	High	High
High	IsMasterProtein	P29416	Beta-hexosaminidase subunit alpha OS=Mus musculus OX=10090 GN=Hexa PE=1 SV=2	0.000	187.585	41	21	197	21	528	60.6	6.54	542.19	21	cell organization and biogenesis;other metabolic processes;developmental processes;signal transduction;other biological processes	other membranes;cytosol;other cytoplasmic organelle;other cell component	other molecular function	Pf00728, Pf14845	15211	Hexa	mmu:15211; P29416; Q64246; Q91XG3	ENSMUSG00000025232		Hyaluronan uptake and degradation; Keratan sulfate degradation; Glycosphingolipid metabolism; CS/DS degradation	4	0	7.52031e+07	8.24164e+07	3.20954e+07	4.19703e+07	6.46648e+06	3.1932e+07	1.63859e+07	2.82154e+07	1.11771e+07	2.32556e+07	9.62308e+07	8.24164e+07	4.92865e+07	7.76606e+07	2.12137e+07	6.80491e+07	3.49881e+07	5.60111e+07	2.56476e+07	4.4257e+07	High	High	High
High	IsMasterProtein	P24547	Inosine-5'-monophosphate dehydrogenase 2 OS=Mus musculus OX=10090 GN=Impdh2 PE=1 SV=2	0.000	187.437	55	26	249	23	514	55.8	7.28	603.44	26	cell cycle OR cell proliferation;other metabolic processes;developmental processes;other biological processes	cytosol;nucleus;other cell component	nucleic acid binding activity;other molecular function	Pf00478, Pf00571	23918	Impdh2	mmu:23918; P24547; Q61734; Q91Z11	ENSMUSG00000062867	Purine metabolism	Neutrophil degranulation; Purine ribonucleoside monophosphate biosynthesis	3	3	7.24551e+07	9.09786e+07	5.81607e+07	5.13121e+07	1.70391e+07	5.37343e+07	3.68583e+07	4.21731e+07	4.2166e+07	4.72141e+07	9.27144e+07	9.09786e+07	8.93132e+07	9.49464e+07	5.5898e+07	1.14511e+08	7.87019e+07	8.37189e+07	9.6757e+07	8.98515e+07	High	High	High
High	IsMasterProtein	Q61207	Prosaposin OS=Mus musculus OX=10090 GN=Psap PE=1 SV=2	0.000	187.358	59	26	256	26	557	61.4	5.19	609.73	26	cell organization and biogenesis;protein metabolism;other metabolic processes;transport;developmental processes;signal transduction;other biological processes	non-structural extracellular;other cytoplasmic organelle;other cell component	signal transduction activity or receptor binding;other molecular function	Pf02199, Pf03489, Pf05184	19156	Psap	mmu:19156; Q60861; Q61207; Q64006; Q64219	ENSMUSG00000004207		Neutrophil degranulation; Platelet degranulation ; Peptide ligand-binding receptors; Glycosphingolipid metabolism; G alpha (i) signalling events	5	0	1.16385e+08	1.21581e+08	8.36229e+07	8.32426e+07	1.1132e+08	9.95963e+07	1.04779e+08	1.21407e+08	8.33582e+07	5.15863e+07	1.48927e+08	1.21581e+08	1.28414e+08	1.5403e+08	3.65193e+08	2.12246e+08	2.2373e+08	2.41009e+08	1.91279e+08	9.8172e+07	High	High	High
High	IsMasterProtein	Q9D1C8	Vacuolar protein sorting-associated protein 28 homolog OS=Mus musculus OX=10090 GN=Vps28 PE=1 SV=1	0.000	187.154	78	17	281	17	221	25.4	5.54	623.89	17	protein metabolism;other metabolic processes;transport;other biological processes	plasma membrane;other membranes;cytosol;other cytoplasmic organelle;other cell component	other molecular function	Pf03997	66914	Vps28	mmu:66914; Q9D1C8	ENSMUSG00000115987		Endosomal Sorting Complex Required For Transport (ESCRT)	1	0	8.33756e+07	1.29735e+08	8.10308e+07	3.53248e+07	3.11387e+07	4.60748e+07	6.67659e+07	4.80955e+07	4.47598e+07	6.51803e+07	1.06688e+08	1.29735e+08	1.24433e+08	6.5364e+07	1.02153e+08	9.81881e+07	1.42562e+08	9.54757e+07	1.02709e+08	1.24042e+08	High	High	High
High	IsMasterProtein	Q9EQH3	Vacuolar protein sorting-associated protein 35 OS=Mus musculus OX=10090 GN=Vps35 PE=1 SV=1	0.000	186.645	49	32	189	32	796	91.7	5.44	469.61	32	cell organization and biogenesis;protein metabolism;other metabolic processes;transport;developmental processes;other biological processes	other membranes;cytosol;other cytoplasmic organelle;other cell component	signal transduction activity or receptor binding	Pf03635	65114	Vps35	mmu:65114; Q61123; Q9EQH3	ENSMUSG00000031696		WNT ligand biogenesis and trafficking	1	0	3.76726e+07	62616830	3.0467e+07	2.61754e+07	7.77437e+06	3.55363e+07	2.75977e+07	1.28897e+07	2.86865e+07	2.88968e+07	4.82063e+07	62616830	4.6786e+07	4.84342e+07	2.55044e+07	7.573e+07	5.89282e+07	2.55876e+07	6.5826e+07	5.49924e+07	High	High	High
High	IsMasterProtein	O35474	EGF-like repeat and discoidin I-like domain-containing protein 3 OS=Mus musculus OX=10090 GN=Edil3 PE=1 SV=2	0.000	186.536	61	28	261	28	480	53.7	7.58	597.29	28	cell adhesion;developmental processes;other biological processes	non-structural extracellular	other molecular function	Pf00008, Pf00754, Pf12661	13612	Edil3	mmu:13612; O35474; O35475; Q8CBF7	ENSMUSG00000034488			0	0	7.34138e+07	1.24926e+08	7.39831e+07	2.82938e+07	4.2591e+07	1.03395e+08	7.76027e+07	2.03798e+07	3.072e+07	5.27851e+07	9.39411e+07	1.24926e+08	1.1361e+08	5.2354e+07	1.39723e+08	2.2034e+08	1.65702e+08	4.04565e+07	7.04921e+07	1.00453e+08	High	High	High
High	IsMasterProtein	Q8C863	E3 ubiquitin-protein ligase Itchy OS=Mus musculus OX=10090 GN=Itch PE=1 SV=2	0.000	186.261	47	32	228	27	864	98.9	6.28	454.37	32	protein metabolism;other metabolic processes;stress response;other biological processes	plasma membrane;other membranes;cytosol;nucleus;other cytoplasmic organelle;other cell component	signal transduction activity or receptor binding;other molecular function	Pf00168, Pf00397, Pf00632	16396	Itch	mmu:16396; O54971; Q8C863	ENSMUSG00000027598	Delta-Notch signaling pathway; EGFR1 signaling pathway	NOD1/2 Signaling Pathway; Hedgehog 'on' state; Antigen processing: Ubiquitination & Proteasome degradation; Degradation of GLI1 by the proteasome; RUNX1 regulates transcription of genes involved in differentiation of HSCs; Downregulation of ERBB4 signaling; Activated NOTCH1 Transmits Signal to the Nucleus	9	5	46613632	6.38811e+07	4.40212e+07	1.66206e+07	1.18981e+07	2.51408e+07	2.48696e+07	9.41527e+06	1.43847e+07	3.1382e+07	5.96473e+07	6.38811e+07	6.76002e+07	3.07544e+07	3.90327e+07	5.35767e+07	5.31029e+07	1.86905e+07	3.30081e+07	5.97219e+07	High	High	High
High	IsMasterProtein	Q9JHR7	Insulin-degrading enzyme OS=Mus musculus OX=10090 GN=Ide PE=1 SV=1	0.000	185.787	39	36	233	36	1019	117.7	6.54	421.72	36	protein metabolism;other metabolic processes;stress response;developmental processes;other biological processes	non-structural extracellular;plasma membrane;other membranes;cytosol;nucleus;other cytoplasmic organelle;other cell component	other molecular function	Pf00675, Pf05193, Pf16187		Ide	Q9JHR7			Ub-specific processing proteases; Peroxisomal protein import	2	0	3.88168e+07	6.4132e+07	3.77616e+07	2.01296e+07	1.51831e+07	3.37778e+07	2.95433e+07	1.35417e+07	5.30098e+07	3.14475e+07	4.96704e+07	6.4132e+07	5.79878e+07	3.72473e+07	4.98091e+07	7.19826e+07	6.30825e+07	2.6882e+07	1.2164e+08	5.98466e+07	High	High	High
High	IsMasterProtein	O08553	Dihydropyrimidinase-related protein 2 OS=Mus musculus OX=10090 GN=Dpysl2 PE=1 SV=2	0.000	185.733	76	26	212	26	572	62.2	6.38	523.21	26	cell organization and biogenesis;transport;developmental processes;other biological processes	plasma membrane;other membranes;cytosol;cytoskeleton;other cell component	cytoskeletal activity;other molecular function	Pf01979	12934	Dpysl2	mmu:12934; O08553; Q6P5D0	ENSMUSG00000022048	PluriNetWork: mechanisms associated with pluripotency	Recycling pathway of L1; CRMPs in Sema3A signaling	3	0	3.31111e+08	2.82777e+08	2.35202e+08	3.35449e+08	5.19986e+07	6.54903e+07	1.1483e+08	3.17266e+08	1.00382e+08	1.53686e+08	4.23693e+08	2.82777e+08	3.61183e+08	6.20705e+08	1.70585e+08	1.39564e+08	2.45191e+08	6.29814e+08	2.30343e+08	2.92474e+08	High	High	High
High	IsMasterProtein	P61982	14-3-3 protein gamma OS=Mus musculus OX=10090 GN=Ywhag PE=1 SV=2	0.000	185.513	76	19	296	11	247	28.3	4.89	681.56	19	transport;other biological processes	cytosol;other cell component	signal transduction activity or receptor binding;cytoskeletal activity;other molecular function	Pf00244	22628	Ywhag	mmu:22628; O70457; P35214; P61982; Q3UFD6; Q4FK44; Q9UDP2; Q9UN99	ENSMUSG00000051391	TNF-alpha NF-kB signaling pathway; Myometrial relaxation and contraction pathways; Calcium regulation in cardiac cells	Anchoring of the basal body to the plasma membrane; Regulation of PLK1 Activity at G2/M Transition; Loss of Nlp from mitotic centrosomes; Recruitment of mitotic centrosome proteins and complexes; Recruitment of NuMA to mitotic centrosomes; AURKA Activation by TPX2; Chk1/Chk2(Cds1) mediated inactivation of Cyclin B:Cdk1 complex; TP53 Regulates Metabolic Genes; Activation of BAD and translocation t…	15	0	7.16158e+07	1.5066e+08	9.83173e+07	4.18558e+07	2.34429e+07	6.72625e+07	6.45917e+07	3.19161e+07	4.43982e+07	8.36488e+07	9.16405e+07	1.5066e+08	1.50979e+08	7.74488e+07	7.69063e+07	1.4334e+08	1.3792e+08	6.33574e+07	1.01879e+08	1.59189e+08	High	High	High
High	IsMasterProtein	P27773	Protein disulfide-isomerase A3 OS=Mus musculus OX=10090 GN=Pdia3 PE=1 SV=2	0.000	185.165	58	31	225	31	505	56.6	6.21	526.75	31	protein metabolism;stress response;other biological processes	non-structural extracellular;plasma membrane;other membranes;mitochondrion;ER/Golgi;nucleus;other cell component	signal transduction activity or receptor binding;other molecular function	Pf00085, Pf13848	14827	Pdia3	mmu:14827; P27773; Q3TEI9; Q3TIL2; Q3UZK8; Q8C2F4; Q99LF6	ENSMUSG00000027248		ER-Phagosome pathway; Antigen Presentation: Folding, assembly and peptide loading of class I MHC; Calnexin/calreticulin cycle	3	0	4.16482e+07	4.93072e+07	3.88735e+07	3.72042e+07	8.31433e+06	2.27324e+07	1.54297e+07	3.63458e+07	6.71866e+07	2.8702e+07	5.32935e+07	4.93072e+07	5.96952e+07	6.88416e+07	2.72758e+07	4.8444e+07	3.29463e+07	7.2151e+07	1.54171e+08	5.46217e+07	High	High	High
High	IsMasterProtein	Q05816	Fatty acid-binding protein 5 OS=Mus musculus OX=10090 GN=Fabp5 PE=1 SV=3	0.000	185.041	78	14	232	14	135	15.1	6.54	681.07	14	other metabolic processes;transport;other biological processes	non-structural extracellular;nucleus;other cell component	transporter activity;other molecular function	Pf00061	16592	Fabp5	mmu:16592; Q05816	ENSMUSG00000027533	PPAR signaling pathway	Neutrophil degranulation; Triglyceride catabolism; Signaling by Retinoic Acid	4	0	1.4547e+08	2.32904e+08	1.99142e+08	8.99316e+07	7.54616e+07	1.01485e+08	1.24974e+08	1.19605e+08	1.70229e+08	1.52537e+08	1.86145e+08	2.32904e+08	3.05808e+08	1.66407e+08	2.47557e+08	2.1627e+08	2.66852e+08	2.3743e+08	3.90619e+08	2.90287e+08	High	High	High
High	IsMasterProtein	Q6Q477	Plasma membrane calcium-transporting ATPase 4 OS=Mus musculus OX=10090 GN=Atp2b4 PE=1 SV=1	0.000	184.787	13	16	200	1	1205	133.0	6.13	672.41	16	stress response;transport;developmental processes;other biological processes	plasma membrane;other membranes;cytoskeleton;other cell component	transporter activity;enzyme regulator activity;other molecular function	Pf00122, Pf00689, Pf00690, Pf00702, Pf12424, Pf13246	381290	Atp2b4	mmu:381290; Q32ME1; Q6Q477	ENSMUSG00000026463		Ion homeostasis; Ion transport by P-type ATPases; Reduction of cytosolic Ca++ levels	3	0																					High	Not Found	Not Found
High	IsMasterProtein	P46467	Vacuolar protein sorting-associated protein 4B OS=Mus musculus OX=10090 GN=Vps4b PE=1 SV=2	0.000	184.057	67	28	221	21	444	49.4	7.11	540.26	28	cell cycle OR cell proliferation;cell organization and biogenesis;protein metabolism;other metabolic processes;transport;other biological processes	other membranes;cytosol;cytoskeleton;nucleus;other cytoplasmic organelle;other cell component	other molecular function	Pf00004, Pf04212, Pf09336, Pf17862	20479	Vps4b	mmu:20479; P46467; Q91W22; Q9R1C9	ENSMUSG00000009907		Endosomal Sorting Complex Required For Transport (ESCRT)	1	7	6.36959e+07	9.12949e+07	7.47134e+07	3.30595e+07	2.22521e+07	4.68583e+07	5.75737e+07	4.70748e+07	3.7877e+07	6.05721e+07	8.1506e+07	9.12949e+07	1.14732e+08	6.11724e+07	7.29998e+07	9.98579e+07	1.22935e+08	9.34494e+07	8.69151e+07	1.15273e+08	High	High	High
High	IsMasterProtein	Q7TT50	Serine/threonine-protein kinase MRCK beta OS=Mus musculus OX=10090 GN=Cdc42bpb PE=1 SV=2	0.000	184.037	31	45	186	37	1713	194.6	6.46	299.72	45	cell organization and biogenesis;protein metabolism;other metabolic processes;signal transduction;other biological processes	plasma membrane;other membranes;cytoskeleton;other cell component	kinase activity;other molecular function	Pf00069, Pf00130, Pf00780, Pf08826, Pf15796	217866	Cdc42bpb	E9QK15; mmu:217866; Q69ZR5; Q7TT50; Q80W33	ENSMUSG00000021279		CDC42 GTPase cycle; RHOQ GTPase cycle; RHOJ GTPase cycle	3	8	1.78981e+07	3.90949e+07	1.79977e+07	1.0472e+07	4.06918e+06	1.5985e+07	1.65377e+07	8.75977e+06	8.41249e+06	1.93796e+07	2.29026e+07	3.90949e+07	2.76377e+07	1.93771e+07	1.33492e+07	3.40649e+07	3.53123e+07	1.73893e+07	1.93039e+07	3.68807e+07	High	High	High
High	IsMasterProtein	Q8JZZ7	Adhesion G protein-coupled receptor L2 OS=Mus musculus OX=10090 GN=Adgrl2 PE=1 SV=3	0.000	183.566	30	32	181	32	1487	166.5	6.71	341.77	32	cell organization and biogenesis;developmental processes;signal transduction;other biological processes	plasma membrane;other membranes;other cell component	other molecular function	Pf00002, Pf01825, Pf02140, Pf02191, Pf02354, Pf02793, Pf16489		Adgrl2	E9Q6C7; Q8BM90; Q8JZZ7	ENSMUSG00000028184	GPCRs, non-odorant		1	0	2.3186e+07	3.57282e+07	2.8139e+07	1.41625e+07	7.35195e+06	1.14208e+07	1.17303e+07	9.81274e+06	9.56608e+06	1.86148e+07	2.96691e+07	3.57282e+07	4.32111e+07	2.62059e+07	2.41186e+07	2.43384e+07	2.50472e+07	1.94795e+07	2.1951e+07	3.54251e+07	High	High	High
High	IsMasterProtein	Q02257	Junction plakoglobin OS=Mus musculus OX=10090 GN=Jup PE=1 SV=3	0.000	183.427	41	26	95	22	745	81.7	6.14	225.44	26	cell adhesion;cell organization and biogenesis;developmental processes;other biological processes	plasma membrane;other membranes;cytosol;cytoskeleton;nucleus;other cell component	other molecular function	Pf00514	16480	Jup	mmu:16480; Q02257; Q8CGD3	ENSMUSG00000001552	Wnt signaling pathway (NetPath)	RHOH GTPase cycle; Neutrophil degranulation; RHOA GTPase cycle; CDC42 GTPase cycle; RHOB GTPase cycle; RHOQ GTPase cycle; RHOJ GTPase cycle; Adherens junctions interactions; Formation of the cornified envelope; RHOC GTPase cycle; VEGFR2 mediated vascular permeability	13	4	870901	2.14994e+06	3.8568e+06	1.06808e+06	3.68759e+07	1.67432e+06	2.26371e+07	961602	2.10713e+08	2.35212e+06	1.11441e+06	2.14994e+06	5.9226e+06	1.97634e+06	1.20974e+08	3.56809e+06	4.8336e+07	1.9089e+06	4.83517e+08	4.47623e+06	Peak Found	High	High
High	IsMasterProtein	Q8C129	Leucyl-cystinyl aminopeptidase OS=Mus musculus OX=10090 GN=Lnpep PE=1 SV=1	0.000	182.676	33	30	220	30	1025	117.2	5.96	447.17	30	protein metabolism;other metabolic processes;signal transduction;other biological processes	plasma membrane;other membranes;other cell component	other molecular function	Pf01433, Pf11838, Pf17900	240028	Lnpep	mmu:240028; Q8C129	ENSMUSG00000023845		Endosomal/Vacuolar pathway; Antigen processing: Ubiquitination & Proteasome degradation	2	0	3.43658e+07	4.73912e+07	3.28493e+07	1.98656e+07	4.21545e+06	9.42414e+06	5.60943e+06	1.55866e+07	1.59315e+07	2.23015e+07	4.39749e+07	4.73912e+07	5.04443e+07	3.67587e+07	1.38291e+07	2.00834e+07	1.19776e+07	3.09414e+07	3.65575e+07	4.24411e+07	High	High	High
High	IsMasterProtein	P10605	Cathepsin B OS=Mus musculus OX=10090 GN=Ctsb PE=1 SV=2	0.000	182.084	50	18	213	18	339	37.3	5.91	555.70	18	protein metabolism;other metabolic processes;developmental processes;other biological processes	non-structural extracellular;plasma membrane;other membranes;other cytoplasmic organelle;other cell component	other molecular function	Pf00112, Pf08127	13030	Ctsb	mmu:13030; P10605; Q3UDW7	ENSMUSG00000021939		Neutrophil degranulation; Assembly of collagen fibrils and other multimeric structures; Collagen degradation; MHC class II antigen presentation; Trafficking and processing of endosomal TLR	5	0	1.00212e+08	1.10757e+08	5.09924e+07	4.75172e+07	19150638	3.08991e+07	1.62778e+07	2.93289e+07	1.34148e+07	1.79979e+07	1.28233e+08	1.10757e+08	7.83054e+07	8.79245e+07	6.28251e+07	6.58478e+07	3.47574e+07	5.82217e+07	3.07825e+07	3.42511e+07	High	High	High
High	IsMasterProtein	Q8C0C7	Phenylalanine--tRNA ligase alpha subunit OS=Mus musculus OX=10090 GN=Farsa PE=1 SV=1	0.000	181.488	60	27	222	27	508	57.6	8.28	542.37	27	cell organization and biogenesis;protein metabolism;RNA metabolism OR transcription;other metabolic processes	cytosol;other cell component	nucleic acid binding activity;other molecular function	Pf01409, Pf18552, Pf18553, Pf18554	66590	Farsa	mmu:66590; Q3U3Q9; Q8C0C7; Q91WR4; Q922S1	ENSMUSG00000003808			0	0	1.07571e+08	1.20624e+08	5.09092e+07	9.08095e+07	1.31706e+07	4.7587e+07	2.14744e+07	5.49548e+07	2.25031e+07	3.99344e+07	1.37649e+08	1.20624e+08	7.81775e+07	1.68031e+08	4.3207e+07	1.01411e+08	4.58533e+07	1.09092e+08	5.16372e+07	7.59977e+07	High	High	High
High	IsMasterProtein	P68134	Actin, alpha skeletal muscle OS=Mus musculus OX=10090 GN=Acta1 PE=1 SV=1	0.000	181.477	52	20	1016	5	377	42.0	5.39	2009.77	20	cell organization and biogenesis;developmental processes;other biological processes	cytoskeleton;other cell component	other molecular function	Pf00022	11459	Acta1	mmu:11459; P02568; P68134; P99020	ENSMUSG00000031972	Hypothetical network for drug addiction; Myometrial relaxation and contraction pathways	Striated Muscle Contraction	3	0	1.71093e+08	2.18927e+08	1.48506e+08	1.10165e+08	3.51585e+07	8.43714e+07	6.18751e+07	8.54892e+07	1.5223e+08	1.02626e+08	2.18933e+08	2.18927e+08	2.2805e+08	2.03847e+08	1.1534e+08	1.79801e+08	1.32119e+08	1.69707e+08	3.49318e+08	1.95305e+08	High	High	High
High	IsMasterProtein	Q99JY9	Actin-related protein 3 OS=Mus musculus OX=10090 GN=Actr3 PE=1 SV=3	0.000	181.159	67	24	221	24	418	47.3	5.88	574.84	24	cell cycle OR cell proliferation;cell organization and biogenesis;stress response;developmental processes;other biological processes	other membranes;cytoskeleton;ER/Golgi;nucleus;other cell component	cytoskeletal activity;other molecular function	Pf00022	74117	Actr3	mmu:74117; Q99JY9; Q9DC56	ENSMUSG00000026341		Regulation of actin dynamics for phagocytic cup formation; Clathrin-mediated endocytosis; EPHB-mediated forward signaling; RHO GTPases Activate WASPs and WAVEs	4	0	6.7376e+07	2.05365e+08	1.24907e+08	5.64024e+07	3.26124e+08	5.64338e+07	1.99983e+08	3.75433e+07	6.56493e+08	7.80891e+07	8.62152e+07	2.05365e+08	1.9181e+08	1.04365e+08	1.06987e+09	1.20264e+08	4.27014e+08	7.45281e+07	1.50643e+09	1.48609e+08	High	High	High
High	IsMasterProtein	Q9JLB0-2	Isoform Alpha of MAGUK p55 subfamily member 6 OS=Mus musculus OX=10090 GN=Mpp6	0.000	180.945	66	31	226	31	539	60.9	6.18	533.35	31						Pals2	Q9JLB0-2				0	0	5.70524e+07	1.09407e+08	5.98121e+07	2.66035e+07	1.53314e+07	3.77892e+07	3.79049e+07	1.75584e+07	2.08883e+07	5.75205e+07	7.3005e+07	1.09407e+08	9.1849e+07	4.92263e+07	5.02959e+07	8.05311e+07	8.09366e+07	3.48557e+07	4.79317e+07	1.09465e+08	High	High	High
High	IsMasterProtein	Q8QZY1	Eukaryotic translation initiation factor 3 subunit L OS=Mus musculus OX=10090 GN=Eif3l PE=1 SV=1	0.000	180.896	53	28	270	28	564	66.6	6.44	589.55	28	cell organization and biogenesis;protein metabolism;other metabolic processes;other biological processes	translational apparatus;nucleus;other cell component	nucleic acid binding activity	Pf10255	223691	Eif3l	mmu:223691; Q3THF8; Q3TJ04; Q8QZY1; Q91YE4	ENSMUSG00000033047		L13a-mediated translational silencing of Ceruloplasmin expression; Formation of a pool of free 40S subunits; GTP hydrolysis and joining of the 60S ribosomal subunit; Translation initiation complex formation; Formation of the ternary complex, and subsequently, the 43S complex; Ribosomal scanning and start codon recognition	6	0	7.69217e+07	1.03863e+08	5.27213e+07	5.32979e+07	2.19278e+07	5.79264e+07	4.61504e+07	3.44197e+07	5.91163e+07	4.61771e+07	9.843e+07	1.03863e+08	8.09603e+07	9.86208e+07	7.19357e+07	1.23445e+08	9.8543e+07	6.83275e+07	1.35652e+08	8.7878e+07	High	High	High
High	IsMasterProtein	P46460	Vesicle-fusing ATPase OS=Mus musculus OX=10090 GN=Nsf PE=1 SV=2	0.000	180.673	52	40	277	39	744	82.6	6.95	493.87	40	cell organization and biogenesis;transport;other biological processes	plasma membrane;other membranes;cytosol;ER/Golgi;other cell component	signal transduction activity or receptor binding;other molecular function	Pf00004, Pf02359, Pf02933, Pf17862	18195	Nsf	A2A646; mmu:18195; P46460; Q8BQ65; Q8C3R2; Q8CCT9; Q8CEF0; Q923C6	ENSMUSG00000034187		COPI-dependent Golgi-to-ER retrograde traffic; Intra-Golgi traffic; COPI-mediated anterograde transport; COPII-mediated vesicle transport; Retrograde transport at the Trans-Golgi-Network; Trafficking of GluR2-containing AMPA receptors	6	1	3.90638e+07	65294786	3.23126e+07	2.24562e+07	8.15695e+06	2.75199e+07	2.59197e+07	1.33154e+07	2.56311e+07	3.50388e+07	4.99866e+07	65294786	4.96201e+07	4.15523e+07	2.67595e+07	5.86466e+07	5.53451e+07	2.64327e+07	5.88149e+07	6.66811e+07	High	High	High
High	IsMasterProtein	P49717	DNA replication licensing factor MCM4 OS=Mus musculus OX=10090 GN=Mcm4 PE=1 SV=1	0.000	180.550	45	31	162	31	862	96.7	7.20	368.74	31	cell cycle OR cell proliferation;cell organization and biogenesis;DNA metabolism;other metabolic processes;stress response	nucleus;other cell component	nucleic acid binding activity;other molecular function	Pf00493, Pf14551, Pf17207, Pf17855	17217	Mcm4	mmu:17217; O89056; P49717	ENSMUSG00000022673	DNA replication; G1 to S cell cycle control	Orc1 removal from chromatin; Activation of ATR in response to replication stress; Activation of the pre-replicative complex; Assembly of the pre-replicative complex	7	0	3.01868e+07	3.18321e+07	1.10179e+07	2.50871e+07	3.61674e+06	1.41291e+07	4.08757e+06	2.02013e+07	8.55494e+06	1.10136e+07	3.86274e+07	3.18321e+07	1.69194e+07	4.64205e+07	1.1865e+07	3.01099e+07	8.72801e+06	4.01021e+07	1.96307e+07	2.09596e+07	High	High	High
High	IsMasterProtein	P51912	Neutral amino acid transporter B(0) OS=Mus musculus OX=10090 GN=Slc1a5 PE=1 SV=2	0.000	180.548	27	13	259	13	553	58.4	7.84	802.38	13	cell organization and biogenesis;transport	plasma membrane;other membranes;other cell component	transporter activity;other molecular function	Pf00375		Slc1a5	P51912; Q61326			RAC1 GTPase cycle; RHOH GTPase cycle; RAC3 GTPase cycle; RHOQ GTPase cycle; RHOJ GTPase cycle; Amino acid transport across the plasma membrane	6	0	4.16821e+08	5.60378e+08	4.29744e+08	2.59234e+08	1.14556e+08	2.31329e+08	1.52265e+08	229542342	1.71968e+08	2.69862e+08	5.33369e+08	5.60378e+08	6.59927e+08	4.7968e+08	3.75808e+08	4.92975e+08	3.25125e+08	4.55671e+08	3.9461e+08	5.13565e+08	High	High	High
High	IsMasterProtein	P60335	Poly(rC)-binding protein 1 OS=Mus musculus OX=10090 GN=Pcbp1 PE=1 SV=1	0.000	179.879	82	18	198	13	356	37.5	7.09	565.38	18	RNA metabolism OR transcription;other metabolic processes;other biological processes	cytosol;nucleus;other cell component	nucleic acid binding activity;other molecular function	Pf00013	23983	Pcbp1	mmu:23983; P60335	ENSMUSG00000051695	mRNA processing	mRNA Splicing - Major Pathway; Processing of Capped Intron-Containing Pre-mRNA	3	7	9.8332e+07	1.27782e+08	8.85749e+07	58121917	3.26333e+07	6.22272e+07	6.29845e+07	4.10574e+07	6.10744e+07	7.91985e+07	1.25827e+08	1.27782e+08	1.36018e+08	1.07547e+08	1.07056e+08	1.3261e+08	1.34488e+08	8.15042e+07	1.40145e+08	1.5072e+08	High	High	High
High	IsMasterProtein	P42227	Signal transducer and activator of transcription 3 OS=Mus musculus OX=10090 GN=Stat3 PE=1 SV=2	0.000	179.689	46	27	49	27	770	88.0	6.30	131.76	27	cell-cell signaling;cell cycle OR cell proliferation;cell organization and biogenesis;RNA metabolism OR transcription;other metabolic processes;stress response;transport;developmental processes;signal transduction;other biological processes	plasma membrane;other membranes;cytosol;mitochondrion;nucleus;other cell component	signal transduction activity or receptor binding;nucleic acid binding activity;other molecular function	Pf00017, Pf01017, Pf02864, Pf02865	20848	Stat3	A2A5D1; B7ZC17; mmu:20848; P42227	ENSMUSG00000004040	IL-9 signaling pathway; TGF-beta signaling pathway; EPO receptor signaling; Dopaminergic neurogenesis; IL-5 signaling pathway; MicroRNAs in cardiomyocyte hypertrophy; PluriNetWork: mechanisms associated with pluripotency; Hepatocyte growth factor receptor signaling; Serotonin receptor 2 and STAT3 signaling; Chemokine signaling pathway; Delta-Notch signaling pathway; IL-7 signaling pathway; ESC pl…	Signaling by SCF-KIT; Downstream signal transduction; Interleukin-9 signaling; STAT3 nuclear events downstream of ALK signaling; Signaling by ALK; Interleukin-20 family signaling; Interleukin-7 signaling; Interleukin-4 and Interleukin-13 signaling; Interleukin-6 signaling; PTK6 Activates STAT3; Interleukin-35 Signalling; Interleukin-27 signaling; Interleukin-23 signaling; MET activates STAT3; Int…	38	0	1.6917e+06	2.29019e+06	1.22728e+06	648259	228027	1.59267e+06	2.02331e+06		8.5586e+07	2.59935e+06	2.16472e+06	2.29019e+06	1.88465e+06	1.19952e+06	748060	3.39408e+06	4.32029e+06		1.96391e+08	4.94673e+06	High	High	High
High	IsMasterProtein	P39054	Dynamin-2 OS=Mus musculus OX=10090 GN=Dnm2 PE=1 SV=2	0.000	178.654	49	38	229	1	870	98.1	7.43	423.02	38	cell organization and biogenesis;other metabolic processes;transport;developmental processes;other biological processes	plasma membrane;other membranes;cytosol;cytoskeleton;mitochondrion;ER/Golgi;nucleus;other cytoplasmic organelle;other cell component	signal transduction activity or receptor binding;cytoskeletal activity;other molecular function	Pf00169, Pf00350, Pf01031, Pf02212	13430	Dnm2	mmu:13430; P39054; Q9DBE1	ENSMUSG00000033335	IL-5 signaling pathway	Recycling pathway of L1; MHC class II antigen presentation; Golgi Associated Vesicle Biogenesis; Lysosome Vesicle Biogenesis; Clathrin-mediated endocytosis; Formation of annular gap junctions; Toll Like Receptor 4 (TLR4) Cascade; NOSTRIN mediated eNOS trafficking	10	0	950782	1.05069e+06	729001	435781		395460	714189	159649	1.00645e+06	456482	1.21663e+06	1.05069e+06	1.11947e+06	806358		842750	1.52498e+06	316924	2.30948e+06	868715	High	High	High
High	IsMasterProtein	Q5SW19	Clustered mitochondria protein homolog OS=Mus musculus OX=10090 GN=Cluh PE=1 SV=2	0.000	178.595	34	36	165	36	1315	148.0	6.02	290.31	36	cell organization and biogenesis	other cell component	nucleic acid binding activity	Pf12807, Pf13236, Pf13424, Pf15044	74148	Cluh	A8Y5E2; mmu:74148; Q3U014; Q3U4M5; Q3V3Q8; Q505Q6; Q5SW19; Q6GQX1; Q6PAT1; Q8CHD9				0	0	3.54344e+07	4.70999e+07	1.912e+07	2.74024e+07	4.35721e+06	1.11746e+07	4.74294e+06	1.14942e+07	1.01479e+07	1.97447e+07	4.53422e+07	4.70999e+07	2.93612e+07	5.07046e+07	1.42942e+07	2.38138e+07	1.01274e+07	2.28175e+07	2.3286e+07	3.75755e+07	High	High	High
High	IsMasterProtein	P98078	Disabled homolog 2 OS=Mus musculus OX=10090 GN=Dab2 PE=1 SV=2	0.000	178.298	51	26	209	26	766	82.3	6.10	491.43	26	cell-cell signaling;cell cycle OR cell proliferation;cell organization and biogenesis;transport;developmental processes;signal transduction;other biological processes	plasma membrane;other membranes;nucleus;other cell component	signal transduction activity or receptor binding;other molecular function	Pf00640	13132	Dab2	mmu:13132; P98078; Q3U3K1; Q91W56; Q923E1		Wnt signaling pathway (NetPath)	Cargo recognition for clathrin-mediated endocytosis; Formation of annular gap junctions	5	0	5.25696e+07	7.46061e+07	6.59251e+07	3.54868e+07	2.79887e+07	4.65316e+07	4.55584e+07	4.31365e+07	2.3975e+07	5.10862e+07	6.72687e+07	7.46061e+07	1.01236e+08	6.56638e+07	9.18189e+07	9.91616e+07	9.72789e+07	8.56314e+07	5.50146e+07	9.72203e+07	High	High	High
High	IsMasterProtein	P61979	Heterogeneous nuclear ribonucleoprotein K OS=Mus musculus OX=10090 GN=Hnrnpk PE=1 SV=1	0.000	177.729	56	23	208	23	463	50.9	5.54	476.62	23	RNA metabolism OR transcription;other metabolic processes;developmental processes;other biological processes	cytosol;cytoskeleton;mitochondrion;nucleus;other cell component	cytoskeletal activity;nucleic acid binding activity;other molecular function	Pf00013, Pf08067	15387	Hnrnpk	mmu:15387; P61979; Q07244; Q15671; Q60577; Q8BGQ8; Q922Y7; Q96J62	ENSMUSG00000021546	mRNA processing	mRNA Splicing - Major Pathway; Processing of Capped Intron-Containing Pre-mRNA; SUMOylation of RNA binding proteins	4	0	5.47616e+07	5.7922e+07	4.12338e+07	4.75948e+07	1.34227e+07	2.25322e+07	1.90596e+07	3.97317e+07	8.03688e+07	3.5926e+07	7.00736e+07	5.7922e+07	6.33198e+07	8.8068e+07	4.4034e+07	4.80174e+07	4.06972e+07	7.88724e+07	1.8442e+08	6.83695e+07	High	High	High
High	IsMasterProtein	O70456	14-3-3 protein sigma OS=Mus musculus OX=10090 GN=Sfn PE=1 SV=2	0.000	177.291	55	17	144	12	248	27.7	4.78	284.91	17	cell organization and biogenesis;stress response;developmental processes;signal transduction;other biological processes	non-structural extracellular;cytosol;nucleus;other cell component	other molecular function	Pf00244	55948	Sfn	mmu:55948; O70456; Q3TEZ1	ENSMUSG00000047281	Myometrial relaxation and contraction pathways; Alpha 6 beta 4 integrin signaling pathway; Calcium regulation in cardiac cells	TP53 Regulates Metabolic Genes; Activation of BAD and translocation to mitochondria ; RHO GTPases activate PKNs; TP53 Regulates Transcription of Genes Involved in G2 Cell Cycle Arrest; Chk1/Chk2(Cds1) mediated inactivation of Cyclin B:Cdk1 complex; Regulation of localization of FOXO transcription factors	9	0	1.79297e+06	2.18824e+06	1.05412e+06	463076	133505		2.83782e+06	577840	4.05111e+08	779570	2.2943e+06	2.18824e+06	1.61874e+06	856862	437973		6.05947e+06	1.14709e+06	9.29594e+08	1.48357e+06	High	High	High
High	IsMasterProtein	Q6ZQ38	Cullin-associated NEDD8-dissociated protein 1 OS=Mus musculus OX=10090 GN=Cand1 PE=1 SV=2	0.000	177.158	35	36	191	36	1230	136.2	5.78	385.77	36	cell organization and biogenesis;protein metabolism;other metabolic processes;other biological processes	cytosol;ER/Golgi;nucleus;other cell component	other molecular function	Pf08623	71902	Cand1	mmu:71902; Q6PFR0; Q6ZQ38; Q9CV45	ENSMUSG00000020114		Neutrophil degranulation; Neddylation; Iron uptake and transport	3	0	2.12097e+07	3.46347e+07	3.10073e+07	1.15299e+07	3.8922e+06	1.99443e+07	2.34817e+07	7.23351e+06	2.02473e+07	2.03713e+07	2.71402e+07	3.46347e+07	4.76157e+07	2.13346e+07	1.27687e+07	4.25025e+07	5.01394e+07	1.43594e+07	4.64608e+07	3.87679e+07	High	High	High
High	IsMasterProtein	Q60854	Serpin B6 OS=Mus musculus OX=10090 GN=Serpinb6 PE=1 SV=1	0.000	177.060	66	22	221	22	378	42.6	5.74	494.23	22	stress response;developmental processes;other biological processes	non-structural extracellular;other cell component	enzyme regulator activity;other molecular function	Pf00079	20719	Serpinb6	mmu:20719; Q60854	ENSMUSG00000060147		Neutrophil degranulation; Dissolution of Fibrin Clot	2	0	3.70123e+07	8.36633e+07	4.96035e+07	2.19422e+07	3.0074e+07	4.05582e+07	3.82658e+07	1.14599e+07	1.92873e+07	4.97604e+07	4.73614e+07	8.36633e+07	7.61726e+07	4.06012e+07	9.86599e+07	8.64321e+07	8.17074e+07	2.27495e+07	4.42581e+07	9.46974e+07	High	High	High
High	IsMasterProtein	P11152	Lipoprotein lipase OS=Mus musculus OX=10090 GN=Lpl PE=1 SV=3	0.000	176.837	52	20	246	20	474	53.1	7.87	790.34	20	cell organization and biogenesis;other metabolic processes;stress response;signal transduction;other biological processes	non-structural extracellular;plasma membrane;other membranes;other cell component	signal transduction activity or receptor binding;other molecular function	Pf00151, Pf01477	16956	Lpl	mmu:16956; P11152; Q05956; Q542L4; Q9D3M9; Q9DCM8	ENSMUSG00000015568	Statin pathway; Retinol metabolism; Fatty acid beta-oxidation; Alzheimer's disease; PPAR signaling pathway; Triacylglyceride synthesis; Adipogenesis genes	Retinoid metabolism and transport; Chylomicron remodeling; Assembly of active LPL and LIPC lipase complexes	10	0	7.63237e+08	7.54409e+08	3.01644e+08	4.1526e+08	1.81251e+08	5.19674e+08	3.79522e+08	3.6044e+08	1.56784e+08	2.67945e+08	9.76647e+08	7.54409e+08	4.63213e+08	7.68385e+08	5.94607e+08	1.10746e+09	8.10377e+08	7.15518e+08	3.59766e+08	5.09917e+08	High	High	High
High	IsMasterProtein	O55222	Integrin-linked protein kinase OS=Mus musculus OX=10090 GN=Ilk PE=1 SV=2	0.000	176.818	54	24	277	24	452	51.3	8.07	545.21	24	cell adhesion;cell organization and biogenesis;protein metabolism;other metabolic processes;developmental processes;signal transduction;other biological processes	plasma membrane;other membranes;cytoskeleton;nucleus;other cell component	signal transduction activity or receptor binding;kinase activity;other molecular function	Pf00023, Pf07714	16202	Ilk	mmu:16202; O55222; Q78KK2	ENSMUSG00000030890	Estrogen signaling; PPAR signaling pathway; Primary focal segmental glomerulosclerosis (FSGS); Factors and pathways affecting insulin-like growth factor (IGF1)-Akt signaling; Eukaryotic transcription initiation; Integrin-mediated cell adhesion; Focal adhesion	Localization of the PINCH-ILK-PARVIN complex to focal adhesions	9	0	6.04032e+07	9.16179e+07	5.5433e+07	2.55139e+07	1.16022e+07	6.56853e+07	5.8628e+07	1.93055e+07	1.8385e+07	5.10922e+07	7.72927e+07	9.16179e+07	8.51245e+07	4.72101e+07	3.80619e+07	1.39979e+08	1.25186e+08	3.83239e+07	4.21874e+07	9.72317e+07	High	High	High
High	IsMasterProtein	Q8K124	Pleckstrin homology domain-containing family O member 2 OS=Mus musculus OX=10090 GN=Plekho2 PE=1 SV=1	0.000	175.877	62	25	237	25	495	53.8	5.50	575.21	25	other biological processes			Pf00169	102595	Plekho2	mmu:102595; Q3TCY2; Q3U4R2; Q8C1F2; Q8K124; Q8R140	ENSMUSG00000050721		Neutrophil degranulation	1	0	6.80378e+07	1.18508e+08	7.20608e+07	3.80121e+07	2.28882e+07	4.8331e+07	3.90075e+07	3.35805e+07	7.20513e+07	5.93831e+07	8.70619e+07	1.18508e+08	1.10659e+08	7.03365e+07	7.50864e+07	1.02996e+08	8.3291e+07	6.66615e+07	1.65334e+08	1.1301e+08	High	High	High
High	IsMasterProtein	Q61881	DNA replication licensing factor MCM7 OS=Mus musculus OX=10090 GN=Mcm7 PE=1 SV=1	0.000	175.638	56	29	160	29	719	81.2	6.37	366.14	29	cell cycle OR cell proliferation;cell organization and biogenesis;DNA metabolism;other metabolic processes;stress response;other biological processes	cytosol;nucleus;other cell component	nucleic acid binding activity;other molecular function	Pf00493, Pf14551, Pf17207, Pf17855	17220	Mcm7	mmu:17220; Q61881	ENSMUSG00000029730	DNA replication; TNF-alpha NF-kB signaling pathway; G1 to S cell cycle control	Orc1 removal from chromatin; Activation of ATR in response to replication stress; Activation of the pre-replicative complex; Assembly of the pre-replicative complex	8	0	4.10578e+07	3.86244e+07	1.43847e+07	3.18087e+07	3.04437e+06	1.31169e+07	5.05262e+06	1.84586e+07	5.11369e+06	1.33987e+07	5.25381e+07	3.86244e+07	2.20896e+07	5.88579e+07	9.98727e+06	2.79529e+07	1.07886e+07	3.66427e+07	1.17342e+07	2.54986e+07	High	High	High
High	IsMasterProtein	P39054-2	Isoform 2 of Dynamin-2 OS=Mus musculus OX=10090 GN=Dnm2	0.000	175.052	49	38	222	1	866	97.7	7.62	405.71	38						Dnm2	P39054-2				0	35	4.04005e+07	5.61165e+07	3.61587e+07	2.9314e+07	7.36786e+06	2.42067e+07	1.90452e+07	1.53857e+07	2.98069e+07	3.07542e+07	5.16969e+07	5.61165e+07	5.55263e+07	5.42419e+07	2.41708e+07	5.1586e+07	4.06663e+07	3.05426e+07	6.83969e+07	5.85273e+07	Peak Found	High	Peak Found
High	IsMasterProtein	Q64674	Spermidine synthase OS=Mus musculus OX=10090 GN=Srm PE=1 SV=1	0.000	174.918	77	20	172	20	302	34.0	5.50	447.47	20	other metabolic processes;other biological processes		other molecular function	Pf01564, Pf17284	20810	Srm	mmu:20810; Q64674	ENSMUSG00000006442	Nucleotide metabolism	Metabolism of polyamines	2	0	3.80263e+07	6.51129e+07	3.733e+07	2.52715e+07	9.96701e+06	3.18838e+07	2.8018e+07	1.45888e+07	13620474	3.31197e+07	4.86589e+07	6.51129e+07	5.73251e+07	4.67617e+07	3.26975e+07	6.79464e+07	5.98256e+07	2.89607e+07	3.12545e+07	6.3029e+07	High	High	High
High	IsMasterProtein	Q8VDJ3	Vigilin OS=Mus musculus OX=10090 GN=Hdlbp PE=1 SV=1	0.000	174.859	35	38	171	37	1268	141.7	6.87	314.57	38	other metabolic processes;transport	non-structural extracellular;cytosol;nucleus;other cell component	nucleic acid binding activity	Pf00013	110611	Hdlbp	mmu:110611; Q8VDJ3	ENSMUSG00000034088		HDL clearance	1	1	2.32206e+07	2.54691e+07	1.78308e+07	1.48196e+07	3.61518e+06	7.98414e+06	7.38468e+06	1.02874e+07	1.96407e+07	1.56433e+07	2.97133e+07	2.54691e+07	2.73815e+07	2.74217e+07	1.18599e+07	1.70147e+07	1.57682e+07	2.04219e+07	4.50689e+07	2.97702e+07	High	High	High
High	IsMasterProtein	P63094	Guanine nucleotide-binding protein G(s) subunit alpha isoforms short OS=Mus musculus OX=10090 GN=Gnas PE=1 SV=1	0.000	174.484	63	22	238	21	394	45.6	5.96	526.56	22	cell adhesion;DNA metabolism;other metabolic processes;stress response;developmental processes;signal transduction;other biological processes	plasma membrane;other membranes;cytosol;ER/Golgi;nucleus;other cytoplasmic organelle;other cell component	signal transduction activity or receptor binding;enzyme regulator activity;cytoskeletal activity;other molecular function	Pf00503	14683	Gnas	A2A611; A2A612; A2A613; mmu:14683; P04894; P08755; P63094; Q3KQM5; Q3TFV3; Q3TWS9; Q3UI70; Q58E62; Q6P7U9; Q80ZK6; Q8K5E1; Q9Z1R7	ENSMUSG00000027523	Estrogen signaling; G protein signaling pathways; Myometrial relaxation and contraction pathways; Calcium regulation in cardiac cells		4	0	8.13678e+07	1.49959e+08	9.33156e+07	4.25344e+07	2.07465e+07	4.99655e+07	4.3228e+07	2.37025e+07	4.31938e+07	6.68571e+07	1.04119e+08	1.49959e+08	1.43298e+08	7.87045e+07	6.80603e+07	1.0648e+08	9.23029e+07	4.70525e+07	9.91154e+07	1.27233e+08	High	High	High
High	IsMasterProtein	Q8BG32	26S proteasome non-ATPase regulatory subunit 11 OS=Mus musculus OX=10090 GN=Psmd11 PE=1 SV=3	0.000	174.412	68	27	240	27	422	47.4	6.48	588.62	27	cell organization and biogenesis;protein metabolism;other metabolic processes;other biological processes	other cell component	other molecular function	Pf01399, Pf18055, Pf18503	69077	Psmd11	mmu:69077; Q8BG32	ENSMUSG00000017428	Proteasome degradation	Neutrophil degranulation; Ub-specific processing proteases; UCH proteinases; Neddylation; MAPK6/MAPK4 signaling; The role of GTSE1 in G2/M progression after G2 checkpoint; Autodegradation of the E3 ubiquitin ligase COP1; G2/M Checkpoints; Separation of Sister Chromatids; Downstream TCR signaling; Hedgehog ligand biogenesis; Orc1 removal from chromatin; AUF1 (hnRNP D0) binds and destabilizes mRNA;…	49	0	1.96257e+08	2.57225e+08	1.783e+08	1.35578e+08	8.155e+07	1.45053e+08	1.07916e+08	9.99018e+07	1.77705e+08	1.50012e+08	2.51133e+08	2.57225e+08	2.73802e+08	2.5087e+08	2.67531e+08	3.09117e+08	2.30428e+08	1.98318e+08	4.07773e+08	2.85483e+08	High	High	High
High	IsMasterProtein	P16546	Spectrin alpha chain, non-erythrocytic 1 OS=Mus musculus OX=10090 GN=Sptan1 PE=1 SV=4	0.000	173.822	24	43	45	43	2472	284.4	5.33	83.90	43	cell organization and biogenesis	plasma membrane;other membranes;cytoskeleton;other cell component	cytoskeletal activity;other molecular function	Pf00018, Pf00435, Pf08726, Pf13499		Sptan1	A3KGU6; A3KGU8; P16546; Q8K380; Q9CT05	ENSMUSG00000057738		Neutrophil degranulation; RAF/MAP kinase cascade; NCAM signaling for neurite out-growth; Interaction between L1 and Ankyrins; COPI-mediated anterograde transport; RHOU GTPase cycle; RHOV GTPase cycle; Caspase-mediated cleavage of cytoskeletal proteins	8	0	1.33305e+06	4.68009e+06	2.01066e+06	821677	571892	1.75778e+06	1.91528e+06	802392	3.26764e+07	2.02148e+06	1.70579e+06	4.68009e+06	3.08762e+06	1.52041e+06	1.87613e+06	3.74593e+06	4.08962e+06	1.59285e+06	7.49815e+07	3.84701e+06	Peak Found	Peak Found	Peak Found
High	IsMasterProtein	Q9CWK8	Sorting nexin-2 OS=Mus musculus OX=10090 GN=Snx2 PE=1 SV=2	0.000	173.744	49	25	233	23	519	58.4	5.12	635.36	25	cell organization and biogenesis;transport	other membranes;cytosol;other cytoplasmic organelle;other cell component	signal transduction activity or receptor binding;other molecular function	Pf00787, Pf03700, Pf09325	67804	Snx2	mmu:67804; Q3UKW3; Q9CQV0; Q9CWK8	ENSMUSG00000034484		Golgi Associated Vesicle Biogenesis	1	2	8.36107e+07	1.11464e+08	8.88439e+07	5.61796e+07	3.40135e+07	5.59987e+07	8.45073e+07	7.66246e+07	2.17101e+07	8.02172e+07	1.06989e+08	1.11464e+08	1.36431e+08	1.03953e+08	1.11584e+08	1.19337e+08	1.80445e+08	1.5211e+08	4.98175e+07	1.52659e+08	High	High	High
High	IsMasterProtein	P47856	Glutamine--fructose-6-phosphate aminotransferase [isomerizing] 1 OS=Mus musculus OX=10090 GN=Gfpt1 PE=1 SV=3	0.000	173.691	52	29	215	29	697	78.5	6.84	497.49	29	protein metabolism;other metabolic processes;other biological processes		other molecular function	Pf01380, Pf13522	14583	Gfpt1	mmu:14583; P47856; Q91XG9; Q99LP7; Q99MJ4	ENSMUSG00000029992		Synthesis of UDP-N-acetyl-glucosamine	1	0	2.90946e+07	4.77631e+07	2.66783e+07	1.6022e+07	1.73658e+07	3.14628e+07	3.08126e+07	9.23495e+06	1.64266e+07	2.84398e+07	3.72298e+07	4.77631e+07	4.09679e+07	2.96467e+07	5.69697e+07	6.70491e+07	6.57928e+07	1.83325e+07	3.76937e+07	5.41229e+07	High	High	High
High	IsMasterProtein	P53986	Monocarboxylate transporter 1 OS=Mus musculus OX=10090 GN=Slc16a1 PE=1 SV=1	0.000	173.509	25	14	186	14	493	53.2	7.47	558.12	14	cell cycle OR cell proliferation;cell organization and biogenesis;other metabolic processes;transport;other biological processes	plasma membrane;other membranes;cytoskeleton;other cell component	transporter activity;other molecular function	Pf07690	20501	Slc16a1	mmu:20501; P53986	ENSMUSG00000032902		Basigin interactions; Pyruvate metabolism; Proton-coupled monocarboxylate transport	3	0	2.37056e+08	4.22119e+08	2.13632e+08	9.97656e+07	7.17016e+07	1.94291e+08	1.57462e+08	6.95427e+07	1.08759e+08	2.14115e+08	3.0334e+08	4.22119e+08	3.28059e+08	1.84603e+08	2.35222e+08	4.14046e+08	3.36222e+08	1.38051e+08	2.49567e+08	4.07475e+08	High	High	High
High	IsMasterProtein	Q9JIW9	Ras-related protein Ral-B OS=Mus musculus OX=10090 GN=Ralb PE=1 SV=1	0.000	173.168	61	15	218	8	206	23.3	6.62	631.15	15	cell cycle OR cell proliferation;stress response;signal transduction;other biological processes	plasma membrane;other membranes;other cell component	other molecular function	Pf00071	64143	Ralb	mmu:64143; Q3TVS5; Q9JIW9	ENSMUSG00000004451	EGFR1 signaling pathway		1	10	7.97054e+07	1.82623e+08	9.50163e+07	3.36306e+07	2.25244e+07	6.13093e+07	6.29603e+07	2.58272e+07	3.65068e+07	8.47821e+07	1.01992e+08	1.82623e+08	1.4591e+08	6.22292e+07	7.38929e+07	1.30654e+08	1.34436e+08	5.12703e+07	8.37709e+07	1.61346e+08	High	High	High
High	IsMasterProtein	Q8R1Q8	Cytoplasmic dynein 1 light intermediate chain 1 OS=Mus musculus OX=10090 GN=Dync1li1 PE=1 SV=1	0.000	172.889	59	27	200	26	523	56.6	6.42	411.03	27	cell cycle OR cell proliferation;cell organization and biogenesis;other biological processes	cytoskeleton;other cell component	cytoskeletal activity;other molecular function	Pf05783	235661	Dync1li1	mmu:235661; Q8R1Q8	ENSMUSG00000032435		MHC class II antigen presentation; Neutrophil degranulation; COPI-mediated anterograde transport; Separation of Sister Chromatids; Amplification of signal from unattached kinetochores via a MAD2 inhibitory signal; Resolution of Sister Chromatid Cohesion; RHO GTPases Activate Formins; EML4 and NUDC in mitotic spindle formation; HSP90 chaperone cycle for steroid hormone receptors (SHR) in the prese…	12	1	3.93021e+07	4.21372e+07	2.42197e+07	3.78728e+07	5.47207e+06	2.07483e+07	1.07017e+07	3.64501e+07	1.50431e+07	1.9273e+07	5.02915e+07	4.21372e+07	3.71925e+07	7.00788e+07	1.79515e+07	4.42159e+07	2.28508e+07	7.2358e+07	3.45189e+07	3.66778e+07	High	High	High
High	IsMasterProtein	P97384	Annexin A11 OS=Mus musculus OX=10090 GN=Anxa11 PE=1 SV=2	0.000	172.683	42	24	265	23	503	54.0	7.66	658.55	24	cell cycle OR cell proliferation;transport;other biological processes	cytosol;cytoskeleton;nucleus;other cytoplasmic organelle;other cell component	other molecular function	Pf00191	11744	Anxa11	mmu:11744; P97384; Q921F1	ENSMUSG00000021866			0	0	6.51382e+07	8.83679e+07	7.25292e+07	4.55544e+07	1.55648e+07	3.52368e+07	3.34134e+07	3.27934e+07	3.2692e+07	4.85032e+07	8.33516e+07	8.83679e+07	1.11378e+08	8.42926e+07	5.10616e+07	7.50917e+07	7.13462e+07	6.5099e+07	7.50173e+07	9.23047e+07	High	High	High
High	IsMasterProtein	Q61549	Adhesion G protein-coupled receptor E1 OS=Mus musculus OX=10090 GN=Adgre1 PE=1 SV=1	0.000	172.488	22	17	182	17	931	102.1	5.07	467.34	17	signal transduction;other biological processes	plasma membrane;other membranes;other cell component	other molecular function	Pf00002, Pf01825, Pf07645, Pf12662	13733	Adgre1	mmu:13733; Q61549	ENSMUSG00000004730	GPCRs, non-odorant ; GPCRs, class B secretin-like	Class B/2 (Secretin family receptors)	3	0	6.06578e+07	1.40852e+08	7.84918e+07	3.32432e+07	1.64235e+07	5.01391e+07	7.50568e+07	3.63155e+07	1.9529e+07	6.33663e+07	7.76185e+07	1.40852e+08	1.20534e+08	6.15122e+07	5.38786e+07	1.0685e+08	1.60266e+08	7.2091e+07	4.48126e+07	1.2059e+08	High	High	High
High	IsMasterProtein	Q5SSL4	Active breakpoint cluster region-related protein OS=Mus musculus OX=10090 GN=Abr PE=1 SV=1	0.000	172.416	42	29	179	29	859	97.6	6.58	308.44	29	cell organization and biogenesis;developmental processes;signal transduction;other biological processes	plasma membrane;other membranes;cytosol;other cell component	enzyme regulator activity	Pf00168, Pf00169, Pf00620, Pf00621	109934	Abr	mmu:109934; Q3U5G0; Q3UQJ6; Q3UY38; Q5SSL4; Q5SYJ5; Q5SYJ7; Q5SYJ8; Q5SYJ9; Q6PCY1; Q6PDH3	ENSMUSG00000017631		RHOA GTPase cycle; RHOC GTPase cycle; RHOB GTPase cycle; RAC1 GTPase cycle; RAC2 GTPase cycle; RAC3 GTPase cycle; CDC42 GTPase cycle; G alpha (12/13) signalling events; NRAGE signals death through JNK	9	0	2.33278e+07	4.74129e+07	2.08828e+07	1.06247e+07	7.50102e+06	20531958	2.45134e+07	5.68854e+06	9.85972e+06	2.98388e+07	2.98506e+07	4.74129e+07	3.20682e+07	1.96596e+07	2.46076e+07	4.37548e+07	5.23424e+07	1.12925e+07	2.26248e+07	5.67852e+07	High	High	High
High	IsMasterProtein	Q9D154	Leukocyte elastase inhibitor A OS=Mus musculus OX=10090 GN=Serpinb1a PE=1 SV=1	0.000	172.219	55	22	221	22	379	42.5	6.21	479.20	22	cell cycle OR cell proliferation;stress response;other biological processes	non-structural extracellular;other cell component	enzyme regulator activity	Pf00079	66222	Serpinb1a	mmu:66222; Q3TV23; Q5SUV7; Q9D0S8; Q9D154; Q9D7S8	ENSMUSG00000044734		Neutrophil degranulation	1	0	3.90639e+07	5.89741e+07	4.21743e+07	1.80977e+07	1.0412e+07	2.74336e+07	1.9542e+07	1.25773e+07	2.33103e+07	3.2124e+07	4.99867e+07	5.89741e+07	6.4764e+07	3.34874e+07	3.41573e+07	5.84627e+07	4.17272e+07	2.49675e+07	5.34893e+07	6.1134e+07	High	High	High
High	IsMasterProtein	Q91WQ3	Tyrosine--tRNA ligase, cytoplasmic OS=Mus musculus OX=10090 GN=Yars1 PE=1 SV=3	0.000	172.174	65	38	258	38	528	59.1	7.01	475.25	38	protein metabolism;RNA metabolism OR transcription;other metabolic processes	cytosol;nucleus	nucleic acid binding activity;other molecular function	Pf00579, Pf01588	107271	Yars1	mmu:107271; Q3TEC8; Q3U9A1; Q3UTA7; Q8BVT2; Q8C183; Q91WQ3	ENSMUSG00000028811			0	0	41976093	6.77483e+07	4.37604e+07	2.89215e+07	1.58004e+07	3.24583e+07	2.95278e+07	2.54705e+07	2.62391e+07	3.78802e+07	5.37131e+07	6.77483e+07	6.71996e+07	5.35156e+07	5.18344e+07	6.91706e+07	6.30493e+07	5.05621e+07	6.02099e+07	7.20884e+07	High	High	High
High	IsMasterProtein	P68510	14-3-3 protein eta OS=Mus musculus OX=10090 GN=Ywhah PE=1 SV=2	0.000	172.085	69	21	284	15	246	28.2	4.89	667.43	21	cell organization and biogenesis;other metabolic processes;transport;developmental processes;signal transduction;other biological processes	plasma membrane;other membranes;cytosol;other cell component	cytoskeletal activity;other molecular function	Pf00244	22629	Ywhah	mmu:22629; P11576; P68510; P70198; Q3TGZ9	ENSMUSG00000018965	TNF-alpha NF-kB signaling pathway; Myometrial relaxation and contraction pathways; Alpha 6 beta 4 integrin signaling pathway; Calcium regulation in cardiac cells	TP53 Regulates Metabolic Genes; Activation of BAD and translocation to mitochondria ; RHO GTPases activate PKNs; Chk1/Chk2(Cds1) mediated inactivation of Cyclin B:Cdk1 complex	8	2	6.21758e+07	1.16754e+08	6.85773e+07	2.72652e+07	2.00309e+07	4.60178e+07	4.83105e+07	2.30111e+07	3.83541e+07	6.58261e+07	7.95609e+07	1.16754e+08	1.05309e+08	5.04507e+07	6.57127e+07	9.80666e+07	1.03155e+08	4.568e+07	8.801e+07	1.25271e+08	High	High	High
High	IsMasterProtein	P25206	DNA replication licensing factor MCM3 OS=Mus musculus OX=10090 GN=Mcm3 PE=1 SV=2	0.000	172.032	50	27	162	27	812	91.5	5.55	346.96	27	cell cycle OR cell proliferation;cell organization and biogenesis;DNA metabolism;other metabolic processes;stress response	cytoskeleton;nucleus;other cell component	nucleic acid binding activity;other molecular function	Pf00493, Pf14551, Pf17207, Pf17855	17215	Mcm3	mmu:17215; P25206; Q61492	ENSMUSG00000041859	DNA replication; G1 to S cell cycle control	Orc1 removal from chromatin; Activation of ATR in response to replication stress; Activation of the pre-replicative complex; Assembly of the pre-replicative complex	7	0	2.42579e+07	2.20352e+07	1.00419e+07	1.87591e+07	2.76506e+06	9.0617e+06	4.52933e+06	1.7065e+07	2.90882e+06	9.99728e+06	3.10407e+07	2.20352e+07	1.54207e+07	3.47113e+07	9.07097e+06	1.9311e+07	9.67129e+06	3.38763e+07	6.67478e+06	1.90255e+07	High	High	High
High	IsMasterProtein	P56399	Ubiquitin carboxyl-terminal hydrolase 5 OS=Mus musculus OX=10090 GN=Usp5 PE=1 SV=1	0.000	171.990	45	28	182	28	858	95.8	5.01	487.35	28	protein metabolism;other metabolic processes;other biological processes	cytosol;nucleus	other molecular function	Pf00443, Pf00627, Pf02148, Pf17807	22225	Usp5	mmu:22225; P56399	ENSMUSG00000038429		Ub-specific processing proteases; Synthesis of active ubiquitin: roles of E1 and E2 enzymes	2	0	1.88898e+07	3.11199e+07	1.99386e+07	1.29337e+07	5.79472e+06	1.58185e+07	1.49731e+07	7.93832e+06	1.65675e+07	2.0918e+07	2.41716e+07	3.11199e+07	3.06182e+07	2.39322e+07	1.901e+07	3.37102e+07	3.19715e+07	1.57586e+07	3.80169e+07	3.98083e+07	High	High	High
High	IsMasterProtein	P62264	40S ribosomal protein S14 OS=Mus musculus OX=10090 GN=Rps14 PE=1 SV=3	0.000	171.453	70	13	189	13	151	16.3	10.05	600.49	13	cell organization and biogenesis;protein metabolism;RNA metabolism OR transcription;other metabolic processes;developmental processes;other biological processes	cytosol;translational apparatus;nucleus;other cell component	nucleic acid binding activity;other molecular function	Pf00411	20044	Rps14	mmu:20044; P06366; P62264; Q544W4	ENSMUSG00000024608	Cytoplasmic ribosomal proteins; mRNA processing	Major pathway of rRNA processing in the nucleolus and cytosol; L13a-mediated translational silencing of Ceruloplasmin expression; GTP hydrolysis and joining of the 60S ribosomal subunit; Translation initiation complex formation; Ribosomal scanning and start codon recognition; SRP-dependent cotranslational protein targeting to membrane; Formation of a pool of free 40S subunits; Nonsense Mediated D…	12	0	338752403	3.12893e+08	2.53366e+08	3.75021e+08	1.18216e+07	1.89512e+07	1.57865e+07	1.83133e+08	1.08414e+08	2.02786e+08	4.33472e+08	3.12893e+08	3.89076e+08	6.93928e+08	3.87816e+07	4.03861e+07	3.37081e+07	3.63542e+08	2.48774e+08	3.85916e+08	High	High	High
High	IsMasterProtein	P62137	Serine/threonine-protein phosphatase PP1-alpha catalytic subunit OS=Mus musculus OX=10090 GN=Ppp1ca PE=1 SV=1	0.000	171.022	75	22	184	6	330	37.5	6.33	491.16	22	cell adhesion;cell cycle OR cell proliferation;protein metabolism;other metabolic processes;developmental processes;other biological processes	plasma membrane;other membranes;cytosol;nucleus;other cell component	other molecular function	Pf00149, Pf16891	19045	Ppp1ca	mmu:19045; P08129; P20653; P22802; P62137; Q3U7G7; Q9Z1G2	ENSMUSG00000040385		DARPP-32 events	1	16	5.21391e+07	7.57545e+07	3.52209e+07	3.39353e+07	7.54679e+06	2.22918e+07	2.09959e+07	1.86353e+07	1.73772e+07	2.80961e+07	6.67177e+07	7.57545e+07	5.40863e+07	6.27929e+07	2.47578e+07	4.75051e+07	4.48316e+07	3.69934e+07	3.98748e+07	5.34688e+07	High	High	High
High	IsMasterProtein	Q9D0R2	Threonine--tRNA ligase 1, cytoplasmic OS=Mus musculus OX=10090 GN=Tars1 PE=1 SV=2	0.000	170.959	52	37	234	37	722	83.3	7.36	416.73	37	protein metabolism;RNA metabolism OR transcription;other metabolic processes	other cell component	other molecular function	Pf00587, Pf02824, Pf03129, Pf07973	110960	Tars1	mmu:110960; Q3TL42; Q7TMQ2; Q8BMI6; Q9CX03; Q9D0R2	ENSMUSG00000022241			0	0	3.83359e+07	6.53518e+07	3.31747e+07	1.79725e+07	9.11755e+06	2.56898e+07	2.51922e+07	1.14016e+07	2.33867e+07	3.85986e+07	4.90551e+07	6.53518e+07	5.0944e+07	3.32558e+07	2.99108e+07	5.47465e+07	5.37919e+07	2.26336e+07	5.36648e+07	7.34556e+07	High	High	High
High	IsMasterProtein	P31230	Aminoacyl tRNA synthase complex-interacting multifunctional protein 1 OS=Mus musculus OX=10090 GN=Aimp1 PE=1 SV=2	0.000	170.923	72	17	182	17	310	34.0	8.35	483.61	17	cell-cell signaling;protein metabolism;other metabolic processes;stress response;developmental processes;signal transduction;other biological processes	non-structural extracellular;cytosol;ER/Golgi;nucleus;other cell component	signal transduction activity or receptor binding;nucleic acid binding activity;other molecular function	Pf01588		Aimp1	P31230; Q60659	ENSMUSG00000028029			0	0	1.42026e+08	6.21474e+07	4.33738e+07	5.97768e+07	1.27018e+07	9.10376e+07	7.4742e+07	1.11832e+08	2.21799e+07	6.61617e+07	1.81738e+08	6.21474e+07	6.6606e+07	1.10609e+08	4.16693e+07	1.94007e+08	1.59593e+08	2.22e+08	5.08955e+07	1.2591e+08	High	High	High
High	IsMasterProtein	P26645	Myristoylated alanine-rich C-kinase substrate OS=Mus musculus OX=10090 GN=Marcks PE=1 SV=2	0.000	170.620	61	14	149	14	309	29.6	4.34	591.33	14	cell organization and biogenesis;developmental processes	plasma membrane;other membranes;cytoskeleton;nucleus;other cell component	cytoskeletal activity;other molecular function	Pf02063	17118	Marcks	mmu:17118; P26645	ENSMUSG00000069662		Acetylcholine regulates insulin secretion	1	0	1.27319e+08	1.81643e+08	1.82834e+08	1.08396e+08	9.49921e+07	1.25572e+08	1.23086e+08	1.10037e+08	5.53328e+07	89905290	1.62919e+08	1.81643e+08	2.80765e+08	2.00574e+08	3.11629e+08	2.67601e+08	2.6282e+08	2.18438e+08	1.2697e+08	1.71096e+08	High	High	High
High	IsMasterProtein	Q9QUN7	Toll-like receptor 2 OS=Mus musculus OX=10090 GN=Tlr2 PE=1 SV=1	0.000	170.583	40	28	226	28	784	89.4	6.64	532.28	28	cell organization and biogenesis;protein metabolism;other metabolic processes;stress response;developmental processes;signal transduction;other biological processes	plasma membrane;other membranes;ER/Golgi;other cell component	signal transduction activity or receptor binding;other molecular function	Pf01582, Pf13855	24088	Tlr2	mmu:24088; Q3U400; Q9DBC4; Q9QUN7		Toll-like receptor signaling	Neutrophil degranulation; Regulation of TLR by endogenous ligand; Beta defensins	4	0	3.75299e+07	6.34259e+07	4.20294e+07	1.4677e+07	8.97742e+06	3.00171e+07	2.82832e+07	6.69716e+06	2.13401e+07	3.25447e+07	4.80237e+07	6.34259e+07	6.45414e+07	2.71579e+07	2.94511e+07	6.39684e+07	6.03918e+07	1.32947e+07	4.89684e+07	6.19346e+07	High	High	High
High	IsMasterProtein	Q6IFX2	Keratin, type I cytoskeletal 42 OS=Mus musculus OX=10090 GN=Krt42 PE=1 SV=1	0.000	169.694	36	24	178	9	452	50.1	5.16	392.67	24		cytoskeleton;other cell component	other molecular function	Pf00038	68239	Krt42	A7MAW4; mmu:68239; Q2M1G8; Q6IFX2; Q6SEK1	ENSMUSG00000053654			0	0		1.53219e+07	3.50906e+06	1.07853e+06	4.78718e+07	732276	2.18433e+07	2.05702e+06	8.54062e+08	6.97144e+06		1.53219e+07	5.38862e+06	1.99568e+06	1.57047e+08	1.56052e+06	4.66411e+07	4.08345e+06	1.95979e+09	1.32671e+07	Not Found	High	High
High	IsMasterProtein	Q9Z0G0	PDZ domain-containing protein GIPC1 OS=Mus musculus OX=10090 GN=Gipc1 PE=1 SV=1	0.000	169.303	56	17	185	17	333	36.1	5.91	511.20	17	cell-cell signaling;transport;signal transduction;other biological processes	other membranes;cytosol;ER/Golgi;other cell component	signal transduction activity or receptor binding;enzyme regulator activity;cytoskeletal activity;other molecular function	Pf00595	67903	Gipc1	mmu:67903; Q9Z0G0	ENSMUSG00000019433			0	0	4.38623e+07	7.87012e+07	5.01772e+07	1.85852e+07	1.12848e+07	2.56173e+07	2.49573e+07	1.74428e+07	3.09487e+07	4.69286e+07	5.61266e+07	7.87012e+07	7.70535e+07	3.43895e+07	3.70207e+07	5.4592e+07	5.32902e+07	3.46262e+07	7.1017e+07	8.93082e+07	High	High	High
High	IsMasterProtein	Q99KK7	Dipeptidyl peptidase 3 OS=Mus musculus OX=10090 GN=Dpp3 PE=1 SV=2	0.000	169.240	53	28	186	28	738	82.8	5.38	400.98	28	protein metabolism	cytosol;other cell component	other molecular function	Pf03571	75221	Dpp3	mmu:75221; Q8C0I6; Q99KK7	ENSMUSG00000063904			0	0	2.57773e+07	5.45779e+07	3.96414e+07	1.61258e+07	1.2326e+07	2.6119e+07	2.63615e+07	8.20273e+06	1.5566e+07	2.34431e+07	3.29849e+07	5.45779e+07	6.08744e+07	2.98388e+07	4.04363e+07	5.56612e+07	5.62886e+07	1.62835e+07	3.57189e+07	4.46138e+07	High	High	High
High	IsMasterProtein	P05201	Aspartate aminotransferase, cytoplasmic OS=Mus musculus OX=10090 GN=Got1 PE=1 SV=3	0.000	168.450	68	26	222	26	413	46.2	7.14	568.34	26	other metabolic processes;stress response;signal transduction;other biological processes	cytosol;nucleus;other cytoplasmic organelle;other cell component	other molecular function	Pf00155	14718	Got1	mmu:14718; P05201; Q3UJH8	ENSMUSG00000025190	Glycolysis and gluconeogenesis; Alanine and aspartate metabolism	Gluconeogenesis; Aspartate and asparagine metabolism	4	0	7.96957e+07	1.52613e+08	1.14962e+08	3.88993e+07	2.57819e+07	7.39323e+07	6.12999e+07	3.78559e+07	4.68844e+07	9.06509e+07	1.0198e+08	1.52613e+08	1.76538e+08	7.19783e+07	8.45794e+07	1.57554e+08	1.30891e+08	7.51488e+07	1.07584e+08	1.72515e+08	High	High	High
High	IsMasterProtein	P97370	Sodium/potassium-transporting ATPase subunit beta-3 OS=Mus musculus OX=10090 GN=Atp1b3 PE=1 SV=1	0.000	168.282	72	18	231	18	278	31.8	8.51	593.95	18	transport;other biological processes	plasma membrane;other membranes;cytoskeleton;other cell component	transporter activity;other molecular function	Pf00287	11933	Atp1b3	mmu:11933; P97370	ENSMUSG00000032412	Calcium regulation in cardiac cells	Basigin interactions; Ion homeostasis; Ion transport by P-type ATPases	4	0	2.85845e+08	3.85915e+08	3.27188e+08	1.86176e+08	1.05773e+08	2.18434e+08	1.59769e+08	1.60832e+08	1.25914e+08	2.20578e+08	3.6577e+08	3.85915e+08	5.0244e+08	3.44494e+08	3.46996e+08	4.65496e+08	3.41147e+08	3.19273e+08	2.88931e+08	4.19774e+08	High	High	High
High	IsMasterProtein	P51150	Ras-related protein Rab-7a OS=Mus musculus OX=10090 GN=Rab7a PE=1 SV=2	0.000	168.049	81	19	237	19	207	23.5	6.70	648.46	19	cell organization and biogenesis;protein metabolism;other metabolic processes;transport;other biological processes	other membranes;cytosol;ER/Golgi;other cytoplasmic organelle;other cell component	other molecular function	Pf00071	19349	Rab7a	mmu:19349; P51150	ENSMUSG00000079477		RAB GEFs exchange GTP for GDP on RABs; Neutrophil degranulation; TBC/RABGAPs; RAB geranylgeranylation; RAC1 GTPase cycle; RHOG GTPase cycle; RAC2 GTPase cycle; RAC3 GTPase cycle; RHOF GTPase cycle; CDC42 GTPase cycle; RHOJ GTPase cycle; RHOD GTPase cycle; MHC class II antigen presentation; RHOH GTPase cycle; RHOQ GTPase cycle	15	0	1.24435e+08	2.35859e+08	1.58136e+08	6.90303e+07	3.74986e+07	7.91325e+07	8.07169e+07	4.70808e+07	8.50964e+07	1.26909e+08	1.59228e+08	2.35859e+08	2.42838e+08	1.27732e+08	1.23017e+08	1.68636e+08	1.72351e+08	9.34613e+07	1.95268e+08	2.41516e+08	High	High	High
High	IsMasterProtein	Q8CI94	Glycogen phosphorylase, brain form OS=Mus musculus OX=10090 GN=Pygb PE=1 SV=3	0.000	167.025	44	33	204	25	843	96.7	6.73	398.88	33	other metabolic processes	other cell component	other molecular function	Pf00343	110078	Pygb	mmu:110078; Q8CI94; Q8K283	ENSMUSG00000033059	Glycogen metabolism	Neutrophil degranulation	2	8	3.23019e+07	4.95135e+07	2.94804e+07	1.81996e+07	4.40414e+06	2.59851e+07	2.27327e+07	8.99154e+06	2.59866e+07	2.25226e+07	4.13339e+07	4.95135e+07	4.52709e+07	3.3676e+07	1.44481e+07	5.53758e+07	4.85401e+07	1.78494e+07	5.96307e+07	4.2862e+07	High	High	High
High	IsMasterProtein	P63087-2	Isoform 2 of Serine/threonine-protein phosphatase PP1-gamma catalytic subunit OS=Mus musculus OX=10090 GN=Ppp1cc	0.000	166.734	59	20	157	3	337	38.5	6.13	451.89	20						Ppp1cc	P63087-2				0	1	6.12253e+06	1.16893e+07	3.64769e+06	3.36995e+06	576691	3.20833e+06	3.27636e+06	1.42095e+06	2.68581e+06	3.94942e+06	7.83446e+06	1.16893e+07	5.60149e+06	6.23566e+06	1.89188e+06	6.83715e+06	6.99588e+06	2.82076e+06	6.16305e+06	7.51601e+06	High	High	High
High	IsMasterProtein	Q99JI4	26S proteasome non-ATPase regulatory subunit 6 OS=Mus musculus OX=10090 GN=Psmd6 PE=1 SV=1	0.000	165.956	54	25	213	25	389	45.5	5.52	488.89	25	protein metabolism;other metabolic processes;other biological processes	other cell component	enzyme regulator activity	Pf01399, Pf10602	66413	Psmd6	mmu:66413; Q99JI4; Q9CWZ1	ENSMUSG00000021737	TNF-alpha NF-kB signaling pathway; Proteasome degradation	Separation of Sister Chromatids; The role of GTSE1 in G2/M progression after G2 checkpoint; Neutrophil degranulation; Antigen processing: Ubiquitination & Proteasome degradation; ABC-family proteins mediated transport; Downstream TCR signaling; FCERI mediated NF-kB activation; Neddylation; Asymmetric localization of PCP proteins; Degradation of AXIN; Hedgehog 'on' state; Ub-specific processing pr…	50	0	4.73276e+07	5.87545e+07	3.29162e+07	3.42713e+07	5.65352e+06	2.69553e+07	1.82925e+07	3.12473e+07	2.43486e+07	2.48707e+07	6.0561e+07	5.87545e+07	5.0547e+07	6.34147e+07	1.85468e+07	5.74434e+07	3.90591e+07	6.20299e+07	5.58719e+07	4.73305e+07	High	High	High
High	IsMasterProtein	Q9QYJ0	DnaJ homolog subfamily A member 2 OS=Mus musculus OX=10090 GN=Dnaja2 PE=1 SV=1	0.000	164.691	68	22	234	22	412	45.7	6.48	599.82	22	stress response;other biological processes	other membranes;cytosol;nucleus	other molecular function	Pf00226, Pf00684, Pf01556	56445	Dnaja2	mmu:56445; Q9QYJ0	ENSMUSG00000031701		HSP90 chaperone cycle for steroid hormone receptors (SHR) in the presence of ligand	1	0	5.74467e+07	7.13383e+07	5.48375e+07	3.28055e+07	2.08225e+07	3.63362e+07	4.84512e+07	3.309e+07	2.33028e+07	4.37508e+07	7.35094e+07	7.13383e+07	8.421e+07	6.07024e+07	6.83098e+07	7.74347e+07	1.03456e+08	6.56878e+07	5.34722e+07	8.32606e+07	High	High	High
High	IsMasterProtein	P17427	AP-2 complex subunit alpha-2 OS=Mus musculus OX=10090 GN=Ap2a2 PE=1 SV=2	0.000	164.661	44	36	177	23	938	104.0	6.93	234.03	36	transport;other biological processes	plasma membrane;other membranes;ER/Golgi;other cell component	other molecular function	Pf01602, Pf02296, Pf02883	11772	Ap2a2	mmu:11772; P17427; Q8C2J5; Q921V0	ENSMUSG00000002957		MHC class II antigen presentation; Recycling pathway of L1; Neutrophil degranulation; Cargo recognition for clathrin-mediated endocytosis; LDL clearance; Trafficking of GluR2-containing AMPA receptors; Retrograde neurotrophin signalling; WNT5A-dependent internalization of FZD4; WNT5A-dependent internalization of FZD2, FZD5 and ROR2; VLDLR internalisation and degradation	11	13	2.76917e+07	5.0394e+07	3.13511e+07	1.4588e+07	1.09995e+07	2.76042e+07	2.39575e+07	9.41653e+06	1.80959e+07	2.79931e+07	3.54346e+07	5.0394e+07	4.81436e+07	2.69932e+07	3.60846e+07	5.88262e+07	5.11553e+07	1.8693e+07	4.15241e+07	5.32727e+07	High	High	High
High	IsMasterProtein	P61222	ATP-binding cassette sub-family E member 1 OS=Mus musculus OX=10090 GN=Abce1 PE=1 SV=1	0.000	163.930	55	28	188	28	599	67.3	8.34	415.57	28	cell organization and biogenesis;protein metabolism;other metabolic processes;transport;other biological processes	cytosol;mitochondrion;other cell component	transporter activity;enzyme regulator activity;translation activity;other molecular function	Pf00005, Pf00037, Pf04068	24015	Abce1	mmu:24015; O88793; P61222; Q13181; Q13864; Q96AL0; Q96B10; Q99K66	ENSMUSG00000058355		Interferon alpha/beta signaling; OAS antiviral response	2	0	5.11372e+07	7.36932e+07	4.00726e+07	3.35569e+07	8.87931e+06	2.55734e+07	2.38126e+07	2.17152e+07	1.6722e+07	3.26523e+07	6.54358e+07	7.36932e+07	6.15366e+07	6.20927e+07	2.91292e+07	5.44985e+07	5.0846e+07	4.31074e+07	3.83715e+07	6.21396e+07	High	High	High
High	IsMasterProtein	Q91V41	Ras-related protein Rab-14 OS=Mus musculus OX=10090 GN=Rab14 PE=1 SV=3	0.000	163.875	83	17	205	15	215	23.9	6.21	573.71	17	cell organization and biogenesis;stress response;transport;signal transduction;other biological processes	plasma membrane;other membranes;cytosol;ER/Golgi;other cytoplasmic organelle;other cell component	cytoskeletal activity;other molecular function	Pf00071	68365	Rab14	mmu:68365; Q91V41	ENSMUSG00000026878	Focal adhesion: PI3K-Akt-mTOR signaling pathway	Neutrophil degranulation; RAB GEFs exchange GTP for GDP on RABs; RAB geranylgeranylation; Synthesis of PIPs at the plasma membrane	5	2	9.59205e+07	1.82943e+08	93394157	4.08888e+07	2.54659e+07	7.24341e+07	6.47775e+07	2.67128e+07	6.79521e+07	8.61956e+07	1.22741e+08	1.82943e+08	1.43419e+08	7.56596e+07	8.35427e+07	1.54361e+08	1.38316e+08	5.30283e+07	1.55927e+08	1.64036e+08	High	High	High
High	IsMasterProtein	Q921M3	Splicing factor 3B subunit 3 OS=Mus musculus OX=10090 GN=Sf3b3 PE=1 SV=1	0.000	163.229	35	34	176	34	1217	135.5	5.26	287.87	34	RNA metabolism OR transcription;other metabolic processes;other biological processes	nucleus	nucleic acid binding activity;other molecular function	Pf03178, Pf10433	101943	Sf3b3	mmu:101943; Q3UGI3; Q6ZQL0; Q8BUD9; Q8K2J8; Q921M3	ENSMUSG00000033732	mRNA processing	mRNA Splicing - Major Pathway; mRNA Splicing - Minor Pathway	3	0	3.44235e+07	3.38392e+07	1.83851e+07	2.04515e+07	3.51899e+06	8.64988e+06	9.70597e+06	1.78401e+07	1.92146e+07	1.77555e+07	4.40487e+07	3.38392e+07	2.82327e+07	3.78429e+07	1.15443e+07	1.84334e+07	2.07247e+07	3.54148e+07	4.40912e+07	3.37899e+07	High	High	High
High	IsMasterProtein	Q3U1J4	DNA damage-binding protein 1 OS=Mus musculus OX=10090 GN=Ddb1 PE=1 SV=2	0.000	162.725	39	34	222	34	1140	126.8	5.26	448.86	34	cell-cell signaling;protein metabolism;DNA metabolism;other metabolic processes;stress response;signal transduction;other biological processes	nucleus;other cell component	nucleic acid binding activity;other molecular function	Pf03178, Pf10433	13194	Ddb1	mmu:13194; Q3U1J4; Q3U4D0; Q3U8G3; Q3UJC4; Q99LV3; Q9QYK0; Q9WV39	ENSMUSG00000024740	PluriNetWork: mechanisms associated with pluripotency	Neddylation; DNA Damage Recognition in GG-NER; Formation of TC-NER Pre-Incision Complex; Dual incision in TC-NER; Gap-filling DNA repair synthesis and ligation in TC-NER; Recognition of DNA damage by PCNA-containing replication complex; Formation of Incision Complex in GG-NER; Dual Incision in GG-NER	9	0	3.72004e+07	4.74643e+07	3.27179e+07	2.50192e+07	7.15105e+06	2.68677e+07	1.80629e+07	1.35508e+07	1.57463e+07	2.321e+07	4.7602e+07	4.74643e+07	5.02425e+07	4.62948e+07	2.34596e+07	5.72568e+07	3.85689e+07	2.69e+07	3.61326e+07	4.41702e+07	High	High	High
High	IsMasterProtein	Q8BPM0	Disheveled-associated activator of morphogenesis 1 OS=Mus musculus OX=10090 GN=Daam1 PE=1 SV=4	0.000	162.715	37	36	169	36	1077	123.3	7.46	266.93	36	cell-cell signaling;cell organization and biogenesis;signal transduction	plasma membrane;other membranes;cytosol;cytoskeleton	cytoskeletal activity;other molecular function	Pf02181, Pf06367, Pf06371	208846	Daam1	mmu:208846; Q3UHB4; Q6DFY0; Q6TAB8; Q80Y68; Q8BPM0; Q9CQQ2	ENSMUSG00000034574	Wnt signaling pathway (NetPath)	RHOA GTPase cycle; RHOB GTPase cycle; CDC42 GTPase cycle; PCP/CE pathway; RHO GTPases Activate Formins; RHOC GTPase cycle	7	0	4.25123e+07	5.08089e+07	3.45967e+07	2.54084e+07	1.68521e+07	2.19845e+07	4.44424e+07	2.61828e+07	1.49799e+07	2.51752e+07	5.43992e+07	5.08089e+07	5.31276e+07	4.70149e+07	5.52845e+07	4.68503e+07	9.48959e+07	5.19762e+07	3.4374e+07	4.79101e+07	High	High	High
High	IsMasterProtein	Q61879	Myosin-10 OS=Mus musculus OX=10090 GN=Myh10 PE=1 SV=2	0.000	162.418	11	23	224	3	1976	228.9	5.54	516.47	23	cell adhesion;cell cycle OR cell proliferation;cell organization and biogenesis;stress response;transport;developmental processes;other biological processes	plasma membrane;other membranes;cytosol;cytoskeleton;other cell component	cytoskeletal activity;nucleic acid binding activity;other molecular function	Pf00063, Pf00612, Pf01576, Pf02736	77579	Myh10	mmu:77579; Q5SV63; Q61879	ENSMUSG00000020900	Regulation of actin cytoskeleton	RHO GTPases activate PAKs	2	1	788786	4.96221e+06			81142.2	473549	4.0845e+06	1.09655e+06	12162973	3.34259e+06	1.00934e+06	4.96221e+06			266193	1.00916e+06	8.72145e+06	2.17678e+06	2.791e+07	6.36117e+06	Peak Found	Peak Found	Not Found
High	IsMasterProtein	Q61990	Poly(rC)-binding protein 2 OS=Mus musculus OX=10090 GN=Pcbp2 PE=1 SV=1	0.000	162.238	86	18	178	2	362	38.2	6.79	483.54	18	protein metabolism;other metabolic processes;stress response;other biological processes	cytosol;nucleus;other cell component	nucleic acid binding activity;other molecular function	Pf00013	18521	Pcbp2	mmu:18521; Q61383; Q61990; Q62042	ENSMUSG00000056851	mRNA processing	mRNA Splicing - Major Pathway; Processing of Capped Intron-Containing Pre-mRNA	3	11	4.94944e+07	5.6088e+07	5.02464e+07	2.50597e+07	1.66783e+07	3.24468e+07	2.76691e+07	1.8203e+07	2.48104e+07	3.71092e+07	6.33337e+07	5.6088e+07	7.71598e+07	4.63699e+07	5.47145e+07	6.91461e+07	5.90806e+07	3.61352e+07	5.69316e+07	7.06213e+07	High	High	High
High	IsMasterProtein	Q8R105	Vacuolar protein sorting-associated protein 37C OS=Mus musculus OX=10090 GN=Vps37c PE=1 SV=1	0.000	162.231	48	15	214	15	352	38.4	5.31	566.46	15	protein metabolism;other metabolic processes;transport	other membranes;other cytoplasmic organelle;other cell component	other molecular function	Pf07200	107305	Vps37c	mmu:107305; Q3TY76; Q8R105	ENSMUSG00000048832		Endosomal Sorting Complex Required For Transport (ESCRT)	1	0	3.78709e+07	4.83849e+07	4.71585e+07	1.94919e+07	1.64696e+07	2.57349e+07	3.42678e+07	2.57539e+07	1.78377e+07	2.86039e+07	4.84601e+07	4.83849e+07	7.2418e+07	3.60673e+07	5.40298e+07	5.48426e+07	7.31706e+07	5.11248e+07	4.09316e+07	5.44351e+07	High	High	High
High	IsMasterProtein	P97429	Annexin A4 OS=Mus musculus OX=10090 GN=Anxa4 PE=1 SV=4	0.000	162.126	67	23	219	22	319	35.9	5.57	523.80	23	developmental processes;signal transduction;other biological processes	plasma membrane;other membranes;nucleus;other cell component	other molecular function	Pf00191	11746	Anxa4	mmu:11746; P97429; Q3UCL0	ENSMUSG00000029994	Prostaglandin synthesis and regulation		1	0	5.80136e+07	8.29912e+07	6.8671e+07	7.46458e+07	1.48218e+07	4.14086e+07	3.39751e+07	1.76145e+07	3.21388e+07	4.41089e+07	7.42348e+07	8.29912e+07	1.05453e+08	1.38123e+08	4.86239e+07	8.82443e+07	7.25456e+07	3.4967e+07	7.37478e+07	8.3942e+07	High	High	High
High	IsMasterProtein	P21279	Guanine nucleotide-binding protein G(q) subunit alpha OS=Mus musculus OX=10090 GN=Gnaq PE=1 SV=4	0.000	162.123	60	21	171	11	359	42.1	5.68	397.91	21	developmental processes;signal transduction;other biological processes	plasma membrane;other membranes;cytosol;ER/Golgi;nucleus;other cell component	signal transduction activity or receptor binding;enzyme regulator activity;other molecular function	Pf00503	14682	Gnaq	mmu:14682; P21279; Q6PFF5	ENSMUSG00000024639	Alzheimer's disease; Serotonin receptor 2 and STAT3 signaling; G protein signaling pathways; Myometrial relaxation and contraction pathways; Calcium regulation in cardiac cells	G alpha (q) signalling events; Thrombin signalling through proteinase activated receptors (PARs); PLC beta mediated events; Acetylcholine regulates insulin secretion; Fatty Acids bound to GPR40 (FFAR1) regulate insulin secretion; Thromboxane signalling through TP receptor; G-protein activation; Cooperation of PDCL (PhLP1) and TRiC/CCT in G-protein beta folding; ADP signalling through P2Y purinoce…	14	8	4.8767e+07	9.8055e+07	5.27096e+07	2.11902e+07	2.68601e+07	5.55035e+07	5.41589e+07	1.27777e+07	1.95459e+07	5.40688e+07	6.24028e+07	9.8055e+07	8.09423e+07	3.92097e+07	8.81166e+07	1.18281e+08	1.15643e+08	2.53654e+07	4.48514e+07	1.02896e+08	High	High	High
High	IsMasterProtein	P97798	Neogenin OS=Mus musculus OX=10090 GN=Neo1 PE=1 SV=1	0.000	162.067	25	27	169	27	1493	163.1	6.47	331.86	27	cell adhesion;cell organization and biogenesis;developmental processes;other biological processes	plasma membrane;other membranes;ER/Golgi;nucleus;other cell component	signal transduction activity or receptor binding;other molecular function	Pf00041, Pf06583, Pf07679, Pf13895		Neo1	P97798				0	0	1.74265e+07	2.25727e+07	1.86224e+07	7.7481e+06	8.18475e+06	6.93055e+06	1.04527e+07	9.26735e+06	5.52774e+06	1.097e+07	2.22992e+07	2.25727e+07	2.85971e+07	1.43369e+07	2.68507e+07	1.47694e+07	2.23191e+07	1.83969e+07	1.26843e+07	2.08767e+07	High	High	High
High	IsMasterProtein	P26516	26S proteasome non-ATPase regulatory subunit 7 OS=Mus musculus OX=10090 GN=Psmd7 PE=1 SV=2	0.000	162.014	60	14	172	14	321	36.5	6.77	539.44	14	protein metabolism;other metabolic processes	nucleus;other cell component	other molecular function	Pf01398, Pf13012	17463	Psmd7	mmu:17463; P26516; Q3TW61; Q8C0I8	ENSMUSG00000039067	TNF-alpha NF-kB signaling pathway; Proteasome degradation	Separation of Sister Chromatids; The role of GTSE1 in G2/M progression after G2 checkpoint; Neutrophil degranulation; Antigen processing: Ubiquitination & Proteasome degradation; ABC-family proteins mediated transport; Downstream TCR signaling; FCERI mediated NF-kB activation; Neddylation; Asymmetric localization of PCP proteins; Degradation of AXIN; Hedgehog 'on' state; Ub-specific processing pr…	50	0	4.29757e+07	4.13615e+07	2.52741e+07	3.93567e+07	5.79107e+06	1.74773e+07	1.21317e+07	4.15832e+07	2.29979e+07	16334597	5.49923e+07	4.13615e+07	3.88117e+07	7.28245e+07	1.8998e+07	3.72453e+07	2.59042e+07	8.25479e+07	5.27726e+07	3.10858e+07	High	High	High
High	IsMasterProtein	Q9CVB6	Actin-related protein 2/3 complex subunit 2 OS=Mus musculus OX=10090 GN=Arpc2 PE=1 SV=3	0.000	161.740	64	22	204	22	300	34.3	7.36	392.51	22	cell organization and biogenesis;signal transduction;other biological processes	plasma membrane;other membranes;cytoskeleton;nucleus;other cytoplasmic organelle;other cell component	signal transduction activity or receptor binding;cytoskeletal activity;other molecular function	Pf04045	76709	Arpc2	mmu:76709; Q3U870; Q9CVB6	ENSMUSG00000006304		Regulation of actin dynamics for phagocytic cup formation; EPHB-mediated forward signaling; Clathrin-mediated endocytosis; RHO GTPases Activate WASPs and WAVEs	4	0	4.87479e+07	8.15186e+07	6.04447e+07	3.26557e+07	1.60638e+07	5.48489e+07	4.55869e+07	1.7263e+07	6.30449e+07	3.62288e+07	6.23784e+07	8.15186e+07	9.28205e+07	6.04252e+07	5.26985e+07	1.16886e+08	9.73397e+07	3.42693e+07	1.44667e+08	6.89457e+07	High	High	High
High	IsMasterProtein	P17751	Triosephosphate isomerase OS=Mus musculus OX=10090 GN=Tpi1 PE=1 SV=5	0.000	161.663	86	17	198	17	249	26.7	7.30	610.46	17	other metabolic processes;developmental processes	cytosol	other molecular function	Pf00121	21991	Tpi1	mmu:21991; P17751; Q3TJH2; Q3UC04; Q3UKG9; Q64513; Q9CVF9; Q9CWE7	ENSMUSG00000023456	Fatty acid beta-oxidation; Glycolysis and gluconeogenesis	Gluconeogenesis; Glycolysis	4	0	4.57413e+08	4.43212e+08	2.10513e+08	9.21442e+07	4.86621e+07	1.26148e+08	1.17715e+08	3.72831e+08	1.24207e+08	2.57331e+08	5.85311e+08	4.43212e+08	3.2327e+08	1.70501e+08	1.59639e+08	2.6883e+08	2.51352e+08	7.40117e+08	2.85015e+08	4.89718e+08	High	High	High
High	IsMasterProtein	Q7TT37	Elongator complex protein 1 OS=Mus musculus OX=10090 GN=Elp1 PE=1 SV=2	0.000	160.713	30	32	159	32	1333	149.5	6.00	258.42	32	protein metabolism;RNA metabolism OR transcription;other metabolic processes;signal transduction	cytosol;nucleus;other cell component	nucleic acid binding activity;kinase activity;other molecular function	Pf04762	230233	Elp1	mmu:230233; Q3UHY6; Q7TQH1; Q7TT37; Q8C6B3; Q8CBI3; Q8CH82; Q8VHU5; Q8VHV9; Q9CT81	ENSMUSG00000028431	TNF-alpha NF-kB signaling pathway; IL-1 signaling pathway		2	0	2.23503e+07	3.64363e+07	1.06186e+07	1.52838e+07	3.02849e+06	1.31453e+07	8.0147e+06	7.69788e+06	8.14599e+06	1.40437e+07	2.85997e+07	3.64363e+07	1.63062e+07	2.82807e+07	9.93518e+06	2.80134e+07	1.71134e+07	1.52813e+07	1.86923e+07	2.67261e+07	High	High	High
High	IsMasterProtein	Q9WVL3	Solute carrier family 12 member 7 OS=Mus musculus OX=10090 GN=Slc12a7 PE=1 SV=1	0.000	160.574	31	28	192	27	1083	119.4	6.51	396.27	28	cell-cell signaling;cell organization and biogenesis;transport;other biological processes	plasma membrane;other membranes;other cell component	transporter activity;other molecular function	Pf00324, Pf03522	20499	Slc12a7	mmu:20499; Q3TB23; Q3TDX1; Q3UE50; Q6KAS8; Q9WVL3	ENSMUSG00000017756		Cation-coupled Chloride cotransporters	1	1	2.87881e+07	5.16869e+07	3.63374e+07	1.31078e+07	8.16479e+06	2.03193e+07	1.98456e+07	1.16692e+07	3.02628e+07	2.7412e+07	3.68376e+07	5.16869e+07	5.58008e+07	2.42543e+07	2.67852e+07	4.33018e+07	4.23755e+07	2.31649e+07	6.94432e+07	5.21668e+07	High	High	High
High	IsMasterProtein	P08113	Endoplasmin OS=Mus musculus OX=10090 GN=Hsp90b1 PE=1 SV=2	0.000	160.407	41	33	205	31	802	92.4	4.82	460.84	33	cell organization and biogenesis;protein metabolism;other metabolic processes;stress response;transport;other biological processes	non-structural extracellular;plasma membrane;other membranes;cytosol;ER/Golgi;other cell component	signal transduction activity or receptor binding;nucleic acid binding activity;other molecular function	Pf00183, Pf02518	22027	Hsp90b1	mmu:22027; P08113; P11427	ENSMUSG00000020048	Focal adhesion: PI3K-Akt-mTOR signaling pathway; Hypoxia-dependent self-renewal of myoblasts	Trafficking and processing of endosomal TLR; Regulation of Insulin-like Growth Factor (IGF) transport and uptake by Insulin-like Growth Factor Binding Proteins (IGFBPs); Post-translational protein phosphorylation; Scavenging by Class A Receptors; Interleukin-4 and Interleukin-13 signaling	7	0	2.51447e+07	3.28152e+07	2.48865e+07	2.32861e+07	5.60168e+06	1.91193e+07	1.30453e+07	1.92751e+07	8.30004e+07	1.92489e+07	3.21755e+07	3.28152e+07	3.82164e+07	4.30879e+07	1.83767e+07	4.07443e+07	2.78551e+07	3.82636e+07	1.90458e+08	3.66319e+07	High	High	High
High	IsMasterProtein	P63037	DnaJ homolog subfamily A member 1 OS=Mus musculus OX=10090 GN=Dnaja1 PE=1 SV=1	0.000	160.239	61	20	175	20	397	44.8	7.08	402.65	20	stress response;transport;signal transduction;other biological processes	other membranes;cytosol;cytoskeleton;mitochondrion;ER/Golgi;nucleus;other cell component	signal transduction activity or receptor binding;other molecular function	Pf00226, Pf00684, Pf01556	15502	Dnaja1	mmu:15502; P54102; P63037	ENSMUSG00000028410	Exercise-induced circadian regulation	HSP90 chaperone cycle for steroid hormone receptors (SHR) in the presence of ligand	2	0	3.98734e+07	4.54942e+07	3.4705e+07	2.35512e+07	1.62731e+07	21642730	3.05826e+07	2.68717e+07	1.68509e+07	2.92459e+07	5.10225e+07	4.54942e+07	5.32939e+07	4.35785e+07	5.33851e+07	4.6122e+07	6.53018e+07	5.33437e+07	3.86673e+07	5.56569e+07	High	High	High
High	IsMasterProtein	O88844	Isocitrate dehydrogenase [NADP] cytoplasmic OS=Mus musculus OX=10090 GN=Idh1 PE=1 SV=2	0.000	160.110	64	24	204	23	414	46.6	7.17	393.67	24	other metabolic processes;stress response;developmental processes;other biological processes	cytosol;mitochondrion;other cytoplasmic organelle;other cell component	other molecular function	Pf00180	15926	Idh1	mmu:15926; O88844; Q3UAV7	ENSMUSG00000025950	Glutathione metabolism; Oxidative stress and redox pathway; Glutathione and one-carbon metabolism	Neutrophil degranulation; Peroxisomal protein import; NADPH regeneration	6	1	2.85737e+07	5.14961e+07	3.86808e+07	1.81389e+07	1.05578e+07	2.68521e+07	2.26096e+07	1.19862e+07	3.38466e+07	3.01642e+07	3.65633e+07	5.14961e+07	5.93993e+07	3.35637e+07	3.46356e+07	5.72235e+07	4.82773e+07	2.37941e+07	7.76667e+07	5.74045e+07	High	High	High
High	IsMasterProtein	Q8BY89-2	Isoform 2 of Choline transporter-like protein 2 OS=Mus musculus OX=10090 GN=Slc44a2	0.000	159.631	27	18	202	18	704	79.9	8.66	563.62	18						Slc44a2	Q8BY89-2				0	0	1.52325e+08	1.82452e+08	1.34377e+08	7.51336e+07	2.86329e+07	6.12952e+07	4.72868e+07	7.97102e+07	4.44376e+07	8.67566e+07	1.94916e+08	1.82452e+08	2.06353e+08	1.39025e+08	9.39324e+07	1.30624e+08	1.00969e+08	1.58235e+08	1.01969e+08	1.65103e+08	High	High	High
High	IsMasterProtein	Q8VDZ4	Palmitoyltransferase ZDHHC5 OS=Mus musculus OX=10090 GN=Zdhhc5 PE=1 SV=1	0.000	159.233	41	22	197	22	715	77.5	9.01	462.14	22	protein metabolism;other metabolic processes;other biological processes	plasma membrane;other membranes;other cell component	other molecular function	Pf01529	228136	Zdhhc5	mmu:228136; Q2TGE8; Q69ZB5; Q8R2X7; Q8VDZ4	ENSMUSG00000034075			0	0	2.406e+07	4.15343e+07	3.37411e+07	1.78058e+07	1.12324e+07	1.96745e+07	1.33521e+07	1.32705e+07	1.05384e+07	2.28739e+07	3.07875e+07	4.15343e+07	5.18138e+07	3.29474e+07	3.68488e+07	4.19276e+07	2.85102e+07	2.63436e+07	2.41822e+07	4.35305e+07	High	High	High
High	IsMasterProtein	Q9JIF7	Coatomer subunit beta OS=Mus musculus OX=10090 GN=Copb1 PE=1 SV=1	0.000	159.178	34	24	137	24	953	107.0	6.00	260.65	24	transport	plasma membrane;other membranes;cytosol;ER/Golgi;other cell component	other molecular function	Pf01602, Pf07718, Pf14806	70349	Copb1	mmu:70349; Q3T9Y4; Q3TT72; Q3U8G9; Q3UE02; Q9JIF7	ENSMUSG00000030754		COPI-mediated anterograde transport; Neutrophil degranulation; COPI-dependent Golgi-to-ER retrograde traffic	3	0	9.56688e+07	1.54338e+08	1.414e+08	6.13324e+07	6.14488e+07	1.96689e+08	1.24847e+08	3.8508e+07	2.01415e+07	5.38608e+07	1.22419e+08	1.54338e+08	2.17137e+08	1.13488e+08	2.01587e+08	4.19157e+08	2.66581e+08	7.64432e+07	4.62181e+07	1.02501e+08	High	High	High
High	IsMasterProtein	O70194	Eukaryotic translation initiation factor 3 subunit D OS=Mus musculus OX=10090 GN=Eif3d PE=1 SV=2	0.000	158.889	46	19	156	19	548	63.9	6.05	373.47	19	cell organization and biogenesis;protein metabolism;other metabolic processes;other biological processes	translational apparatus;other cell component	nucleic acid binding activity	Pf05091	55944	Eif3d	mmu:55944; O70194; Q8BLH0; Q8BWW1	ENSMUSG00000016554	Translation factors	L13a-mediated translational silencing of Ceruloplasmin expression; Formation of a pool of free 40S subunits; GTP hydrolysis and joining of the 60S ribosomal subunit; Translation initiation complex formation; Formation of the ternary complex, and subsequently, the 43S complex; Ribosomal scanning and start codon recognition	7	0	2.48423e+07	3.11176e+07	6854844	1.70743e+07	4.34e+06	1.20339e+07	8.15916e+06	7.08809e+06	1.02636e+07	1.16897e+07	3.17884e+07	3.11176e+07	1.05265e+07	3.15937e+07	1.42377e+07	2.56449e+07	1.74219e+07	1.40708e+07	2.35515e+07	2.22463e+07	High	High	High
High	IsMasterProtein	Q9JKB3-2	Isoform 2 of Y-box-binding protein 3 OS=Mus musculus OX=10090 GN=Ybx3	0.000	158.297	54	14	133	8	292	30.7	9.63	391.59	14						Ybx3	Q9JKB3-2				0	0	7.72344e+06	6.13602e+06	5.17153e+06	1.57466e+07	1312829	1.36276e+06	2.74307e+06	1.08229e+07	3.8221e+06	4.74721e+06	9.883e+06	6.13602e+06	7.94154e+06	2.91371e+07	4.30683e+06	2.90413e+06	5.85716e+06	2.14849e+07	8.77045e+06	9.03425e+06	High	High	High
High	IsMasterProtein	O35516	Neurogenic locus notch homolog protein 2 OS=Mus musculus OX=10090 GN=Notch2 PE=1 SV=2	0.000	158.267	17	29	157	29	2473	265.5	5.22	301.57	29	cell cycle OR cell proliferation;stress response;developmental processes;signal transduction;other biological processes	non-structural extracellular;extracellular matrix;plasma membrane;other membranes;cytosol;nucleus;other cell component	other molecular function	Pf00008, Pf00023, Pf00066, Pf06816, Pf07645, Pf07684, Pf12661, Pf12796	18129	Notch2	G5E8J0; mmu:18129; O35516; Q06008; Q60941	ENSMUSG00000027878	Neural crest differentiation; Delta-Notch signaling pathway; Notch signaling pathway		3	0	1.67239e+07	3.14091e+07	1.64193e+07	9.32074e+06	1.463e+06	6.50632e+06	5.0712e+06	1.0318e+07	4.60468e+06	1.52784e+07	2.14002e+07	3.14091e+07	2.52139e+07	1.72468e+07	4.79948e+06	1.38654e+07	1.08283e+07	2.04825e+07	1.05662e+07	2.90758e+07	High	High	High
High	IsMasterProtein	Q6P9J9	Anoctamin-6 OS=Mus musculus OX=10090 GN=Ano6 PE=1 SV=1	0.000	158.084	30	25	211	25	911	106.2	6.76	452.23	25	cell organization and biogenesis;stress response;transport;developmental processes;signal transduction;other biological processes	plasma membrane;other membranes;cytosol	transporter activity;other molecular function	Pf04547, Pf16178	105722	Ano6	mmu:105722; Q6P9J9; Q8C242	ENSMUSG00000064210		Neutrophil degranulation; Stimuli-sensing channels	2	0	4.52649e+07	9.19594e+07	5.94316e+07	2.12204e+07	1.46455e+07	4.14865e+07	2.68791e+07	1.74714e+07	2.18828e+07	4.30527e+07	5.79215e+07	9.19594e+07	9.12648e+07	3.92657e+07	4.80456e+07	8.84102e+07	5.73938e+07	3.46829e+07	5.02137e+07	8.1932e+07	High	High	High
High	IsMasterProtein	Q8BU31	Ras-related protein Rap-2c OS=Mus musculus OX=10090 GN=Rap2c PE=1 SV=1	0.000	158.046	83	16	162	9	183	20.7	4.94	481.36	16	signal transduction;other biological processes	plasma membrane;other membranes;cytosol;other cytoplasmic organelle;other cell component	other molecular function	Pf00071	72065	Rap2c	mmu:72065; Q504Q0; Q6P1Y7; Q810J4; Q8BU31; Q8R2P4	ENSMUSG00000050029		Neutrophil degranulation	1	9	7.04104e+07	1.34122e+08	8.42388e+07	3.48855e+07	2.40752e+07	6.26824e+07	4.13069e+07	7.60375e+06	3.6462e+07	6.1583e+07	9.00979e+07	1.34122e+08	1.29359e+08	6.45512e+07	7.89806e+07	1.3358e+08	8.82008e+07	1.50944e+07	8.36681e+07	1.17196e+08	High	High	High
High	IsMasterProtein	P47757-4	Isoform 3 of F-actin-capping protein subunit beta OS=Mus musculus OX=10090 GN=Capzb	0.000	157.988	53	20	256	20	301	33.7	6.43	494.85	20						Capzb	P47757-4				0	0	7.83326e+07	1.51012e+08	8.1153e+07	3.20576e+07	2.41079e+07	6.44439e+07	5.725e+07	2.97675e+07	6.74315e+07	8.45012e+07	1.00235e+08	1.51012e+08	1.24621e+08	5.93184e+07	7.90876e+07	1.37334e+08	1.22243e+08	5.90923e+07	1.54733e+08	1.60811e+08	High	High	High
High	IsMasterProtein	Q61990-2	Isoform 2 of Poly(rC)-binding protein 2 OS=Mus musculus OX=10090 GN=Pcbp2	0.000	157.683	85	17	170	1	331	34.9	8.00	464.12	17						Pcbp2	Q61990-2				0	0	808058	2.07178e+06	669151	347414		1.17349e+06				280667	1.034e+06	2.07178e+06	1.02757e+06	642845		2.50078e+06				534127	High	High	Peak Found
High	IsMasterProtein	Q61599	Rho GDP-dissociation inhibitor 2 OS=Mus musculus OX=10090 GN=Arhgdib PE=1 SV=3	0.000	156.958	75	13	169	13	200	22.8	5.11	418.97	13	signal transduction;other biological processes	other membranes;cytosol	enzyme regulator activity;other molecular function	Pf02115	11857	Arhgdib	mmu:11857; Q3TEB3; Q61599	ENSMUSG00000030220	G13 signaling pathway; FAS pathway and stress induction of HSP regulation	RAC1 GTPase cycle; RHOG GTPase cycle; RAC3 GTPase cycle; CDC42 GTPase cycle; RHOH GTPase cycle; RHOA GTPase cycle	8	0	6.73037e+07	1.06358e+08	1.00552e+08	4.10975e+07	2.36688e+07	5.65319e+07	5.0925e+07	2.87302e+07	4.85382e+07	5.92933e+07	8.61225e+07	1.06358e+08	1.5441e+08	7.60457e+07	7.76474e+07	1.20473e+08	1.08738e+08	5.7033e+07	1.11379e+08	1.12839e+08	High	High	High
High	IsMasterProtein	Q99PT1	Rho GDP-dissociation inhibitor 1 OS=Mus musculus OX=10090 GN=Arhgdia PE=1 SV=3	0.000	156.768	66	13	204	13	204	23.4	5.20	556.51	13	signal transduction;other biological processes	non-structural extracellular;plasma membrane;other membranes;cytosol;nucleus;other cell component	enzyme regulator activity;other molecular function	Pf02115	192662	Arhgdia	mmu:192662; Q5M9P6; Q8BPI0; Q99KC4; Q99PT1	ENSMUSG00000025132		RHOA GTPase cycle; RHOC GTPase cycle; RAC1 GTPase cycle; RAC2 GTPase cycle; CDC42 GTPase cycle; RHOH GTPase cycle; RHOG GTPase cycle; Axonal growth stimulation; Axonal growth inhibition (RHOA activation)	9	0	1.15081e+08	1.98838e+08	1.60542e+08	7.2208e+07	6.0909e+07	105289638	9.27391e+07	5.67185e+07	8.16161e+07	1.03562e+08	1.47259e+08	1.98838e+08	2.46533e+08	1.33612e+08	1.99817e+08	2.24379e+08	1.98022e+08	1.12593e+08	1.87282e+08	1.97086e+08	High	High	High
High	IsMasterProtein	P27601	Guanine nucleotide-binding protein subunit alpha-13 OS=Mus musculus OX=10090 GN=Gna13 PE=1 SV=1	0.000	156.688	66	25	225	23	377	44.0	8.21	428.34	25	stress response;developmental processes;signal transduction;other biological processes	plasma membrane;other membranes;cytosol;nucleus;other cell component	signal transduction activity or receptor binding;other molecular function	Pf00503	14674	Gna13	mmu:14674; P27601; Q6PF99	ENSMUSG00000020611	G protein signaling pathways; G13 signaling pathway; Regulation of actin cytoskeleton	CDC42 GTPase cycle; Thromboxane signalling through TP receptor; Thrombin signalling through proteinase activated receptors (PARs); RAC1 GTPase cycle; NRAGE signals death through JNK; G alpha (12/13) signalling events	9	2	1.0081e+08	1.56903e+08	98584623	4.9884e+07	2.41505e+07	6.9304e+07	6.49098e+07	2.59848e+07	2.64819e+07	7.26041e+07	1.28998e+08	1.56903e+08	1.51389e+08	9.23039e+07	7.92276e+07	1.47691e+08	1.38599e+08	5.15831e+07	6.07672e+07	1.3817e+08	High	High	High
High	IsMasterProtein	Q8CI59	Metalloreductase STEAP3 OS=Mus musculus OX=10090 GN=Steap3 PE=1 SV=1	0.000	156.471	36	17	182	17	488	54.7	9.22	458.42	17	cell cycle OR cell proliferation;transport;other biological processes	plasma membrane;other membranes;other cytoplasmic organelle;other cell component	other molecular function	Pf01794, Pf03807	68428	Steap3	mmu:68428; Q3TKE4; Q80ZF3; Q8C5F0; Q8CI59; Q924Z1			CDC42 GTPase cycle; RHOF GTPase cycle; RHOD GTPase cycle; Transferrin endocytosis and recycling; RHOQ GTPase cycle; RHOJ GTPase cycle; TP53 Regulates Transcription of Genes Involved in Cytochrome C Release	7	0	5.15296e+07	9.01083e+07	6.56093e+07	2.841e+07	1.34023e+07	3.47691e+07	2.9807e+07	1.83958e+07	2.23069e+07	4.97624e+07	6.59378e+07	9.01083e+07	1.00751e+08	5.2569e+07	4.39673e+07	7.4095e+07	6.36455e+07	3.6518e+07	5.1187e+07	9.47011e+07	High	High	High
High	IsMasterProtein	P47911	60S ribosomal protein L6 OS=Mus musculus OX=10090 GN=Rpl6 PE=1 SV=3	0.000	155.986	46	22	258	22	296	33.5	10.70	682.58	22	cell organization and biogenesis;protein metabolism;other metabolic processes	cytosol;cytoskeleton;ER/Golgi;translational apparatus;nucleus;other cell component	nucleic acid binding activity;other molecular function	Pf01159, Pf03868	19988	Rpl6	mmu:19988; P47911; Q6P5I2; Q925C3	ENSMUSG00000029614	Cytoplasmic ribosomal proteins; TNF-alpha NF-kB signaling pathway	L13a-mediated translational silencing of Ceruloplasmin expression; SRP-dependent cotranslational protein targeting to membrane; Major pathway of rRNA processing in the nucleolus and cytosol; Formation of a pool of free 40S subunits; GTP hydrolysis and joining of the 60S ribosomal subunit; Nonsense Mediated Decay (NMD) independent of the Exon Junction Complex (EJC); Nonsense Mediated Decay (NMD) e…	9	0	8.54521e+08	1.28077e+09	5.72124e+08	5.437e+08	7.81181e+07	9.99366e+07	1.6342e+08	3.17006e+08	3.00834e+08	6.67568e+08	1.09346e+09	1.28077e+09	8.7857e+08	1.00605e+09	2.56272e+08	2.12971e+08	3.48943e+08	6.29297e+08	6.90315e+08	1.27043e+09	High	High	High
High	IsMasterProtein	Q8CG48	Structural maintenance of chromosomes protein 2 OS=Mus musculus OX=10090 GN=Smc2 PE=1 SV=2	0.000	155.411	33	35	164	35	1191	134.2	8.41	291.12	35	cell cycle OR cell proliferation;cell organization and biogenesis;DNA metabolism;stress response;other biological processes	nucleus;other cell component	nucleic acid binding activity;other molecular function	Pf02463, Pf06470	14211	Smc2	mmu:14211; Q52KE9; Q61076; Q8CG48; Q9CS17; Q9CSD8	ENSMUSG00000028312		Condensation of Prophase Chromosomes; Condensation of Prometaphase Chromosomes	2	0	3.10055e+07	3.54868e+07	2.19831e+07	2.43998e+07	5.14464e+06	1.51519e+07	1.10273e+07	2.16644e+07	1.06713e+07	1.77248e+07	3.9675e+07	3.54868e+07	3.37579e+07	4.51488e+07	1.68774e+07	3.22896e+07	2.35461e+07	4.30066e+07	2.44871e+07	3.37314e+07	High	High	High
High	IsMasterProtein	P21995	Embigin OS=Mus musculus OX=10090 GN=Emb PE=1 SV=2	0.000	155.295	49	20	309	19	330	37.0	6.02	732.73	20	cell adhesion;cell organization and biogenesis;transport;developmental processes	plasma membrane;other membranes;other cell component	other molecular function	Pf07679	13723	Emb	mmu:13723; P21995; Q3UFF1; Q8C2J8; Q8C543; Q96C38	ENSMUSG00000021728		Proton-coupled monocarboxylate transport	1	1	4.36444e+08	6.25437e+08	4.9837e+08	2.73551e+08	1.64288e+08	2.16226e+08	2.01241e+08	3.09118e+08	1.95957e+08	3.36646e+08	5.58478e+08	6.25437e+08	7.65311e+08	5.0617e+08	5.38959e+08	4.6079e+08	4.29701e+08	6.13638e+08	4.49656e+08	6.40659e+08	High	High	High
High	IsMasterProtein	P28656	Nucleosome assembly protein 1-like 1 OS=Mus musculus OX=10090 GN=Nap1l1 PE=1 SV=2	0.000	155.136	46	15	189	13	391	45.3	4.46	478.02	15	cell organization and biogenesis;developmental processes;other biological processes	nucleus;other cell component	other molecular function	Pf00956	53605	Nap1l1	mmu:53605; P28656; Q3UL14	ENSMUSG00000058799			0	2	9.6619e+07	1.13389e+08	8.53617e+07	6.90259e+07	5.02821e+07	7.54899e+07	6.55741e+07	6.18859e+07	5.01168e+07	6.17045e+07	1.23635e+08	1.13389e+08	1.31084e+08	1.27724e+08	1.64954e+08	1.60873e+08	1.40018e+08	1.22851e+08	1.15001e+08	1.17428e+08	High	High	High
High	IsMasterProtein	Q6ZWV3	60S ribosomal protein L10 OS=Mus musculus OX=10090 GN=Rpl10 PE=1 SV=3	0.000	155.134	48	13	310	13	214	24.6	10.08	805.26	13	cell organization and biogenesis;protein metabolism;other metabolic processes;developmental processes;other biological processes	cytosol;ER/Golgi;translational apparatus;nucleus;other cell component	other molecular function	Pf00252	110954	Rpl10	mmu:110954; P45634; Q569M8; Q5M9K8; Q6ZWV3	ENSMUSG00000008682; ENSMUSG00000058443	Cytoplasmic ribosomal proteins	L13a-mediated translational silencing of Ceruloplasmin expression; Formation of a pool of free 40S subunits; GTP hydrolysis and joining of the 60S ribosomal subunit; Major pathway of rRNA processing in the nucleolus and cytosol; SRP-dependent cotranslational protein targeting to membrane; Nonsense Mediated Decay (NMD) independent of the Exon Junction Complex (EJC); Nonsense Mediated Decay (NMD) e…	8	0	4.03954e+08	5.72452e+08	2.47973e+08	2.05141e+08	5.88956e+07	1.0322e+08	1.00342e+08	1.34527e+08	1.52447e+08	2.93269e+08	5.16904e+08	5.72452e+08	3.80794e+08	3.79587e+08	1.93211e+08	2.19967e+08	2.14256e+08	2.67053e+08	3.49816e+08	5.5811e+08	High	High	High
High	IsMasterProtein	P60229	Eukaryotic translation initiation factor 3 subunit E OS=Mus musculus OX=10090 GN=Eif3e PE=1 SV=1	0.000	155.047	55	22	213	22	445	52.2	6.04	457.78	22	cell organization and biogenesis;protein metabolism;RNA metabolism OR transcription;other metabolic processes;other biological processes	cytosol;translational apparatus;nucleus;other cell component	nucleic acid binding activity;other molecular function	Pf01399, Pf09440	16341	Eif3e	mmu:16341; O43902; P60229; Q64058; Q64059; Q64252	ENSMUSG00000022336	Translation factors	L13a-mediated translational silencing of Ceruloplasmin expression; Formation of a pool of free 40S subunits; GTP hydrolysis and joining of the 60S ribosomal subunit; Translation initiation complex formation; Formation of the ternary complex, and subsequently, the 43S complex; Ribosomal scanning and start codon recognition	7	0	3.97329e+07	4.95112e+07	2.65182e+07	3.33363e+07	7.41842e+06	3.02674e+07	1.69261e+07	2.08135e+07	2.36452e+07	2.04739e+07	5.08427e+07	4.95112e+07	4.07221e+07	6.16845e+07	2.43367e+07	6.45016e+07	3.61416e+07	4.13174e+07	5.42578e+07	3.89632e+07	High	High	High
High	IsMasterProtein	P30416	Peptidyl-prolyl cis-trans isomerase FKBP4 OS=Mus musculus OX=10090 GN=Fkbp4 PE=1 SV=5	0.000	155.012	60	28	205	28	458	51.5	5.72	410.79	28	cell organization and biogenesis;protein metabolism;other metabolic processes;transport;developmental processes;signal transduction;other biological processes	cytosol;cytoskeleton;mitochondrion;nucleus;other cell component	cytoskeletal activity;other molecular function	Pf00254, Pf00515	14228	Fkbp4	mmu:14228; P30416; Q3TVC9	ENSMUSG00000030357		Attenuation phase; Estrogen-dependent gene expression; HSP90 chaperone cycle for steroid hormone receptors (SHR) in the presence of ligand	4	0	3.20205e+07	4.46066e+07	3.66195e+07	1.79784e+07	1.01138e+07	2.69672e+07	3.38903e+07	1.08407e+07	2.31169e+07	2.37744e+07	4.09738e+07	4.46066e+07	5.62339e+07	3.32667e+07	3.3179e+07	5.74688e+07	7.23646e+07	2.15202e+07	5.30455e+07	4.52443e+07	High	High	High
High	IsMasterProtein	A2AQ07	Tubulin beta-1 chain OS=Mus musculus OX=10090 GN=Tubb1 PE=1 SV=1	0.000	154.695	25	12	444	6	451	50.4	5.07	991.60	12	cell cycle OR cell proliferation;cell organization and biogenesis;other biological processes	cytoskeleton;other cell component	cytoskeletal activity;other molecular function	Pf00091, Pf03953	545486	Tubb1	A2AQ07; mmu:545486	ENSMUSG00000016255		RHO GTPases Activate Formins; COPI-dependent Golgi-to-ER retrograde traffic; Kinesins; MHC class II antigen presentation; COPI-mediated anterograde transport; Separation of Sister Chromatids; Resolution of Sister Chromatid Cohesion; Recruitment of NuMA to mitotic centrosomes; EML4 and NUDC in mitotic spindle formation; Carboxyterminal post-translational modifications of tubulin; Microtubule-depen…	21	0	1.19076e+08	169444838	1.16052e+08	6.34984e+07	2.37753e+07	1.27148e+08	1.04998e+08	3.96282e+07	4.40303e+07	8.20572e+07	1.52371e+08	169444838	1.78213e+08	1.17496e+08	7.79967e+07	2.7096e+08	2.24198e+08	7.86669e+07	1.01035e+08	1.5616e+08	High	High	High
High	IsMasterProtein	P62141	Serine/threonine-protein phosphatase PP1-beta catalytic subunit OS=Mus musculus OX=10090 GN=Ppp1cb PE=1 SV=3	0.000	154.622	54	18	152	4	327	37.2	6.19	433.59	18	cell cycle OR cell proliferation;protein metabolism;other metabolic processes;other biological processes	plasma membrane;other membranes;cytosol;nucleus;other cell component	other molecular function	Pf00149, Pf16891	19046	Ppp1cb	mmu:19046; P37140; P62141; Q3TBE5; Q3TL90; Q542E7; Q8C285; Q9DBY2	ENSMUSG00000014956	G13 signaling pathway	RHO GTPases activate PAKs; Regulation of PLK1 Activity at G2/M Transition; RAF activation; RHO GTPases activate PKNs	5	0	6.33754e+06	9.27507e+06	4.74806e+06	3.38191e+06	908036	4.01268e+06	2.75034e+06	2101879	4.72733e+06	4.40675e+06	8.10959e+06	9.27507e+06	7.29124e+06	6.25779e+06	2.97888e+06	8.55126e+06	5.87268e+06	4.1725e+06	1.08477e+07	8.38633e+06	High	High	High
High	IsMasterProtein	Q8VCT3	Aminopeptidase B OS=Mus musculus OX=10090 GN=Rnpep PE=1 SV=2	0.000	154.401	54	28	182	28	650	72.4	5.35	377.79	28	protein metabolism;other biological processes	non-structural extracellular;plasma membrane;other membranes;ER/Golgi;other cell component	other molecular function	Pf01433, Pf09127, Pf17900	215615	Rnpep	mmu:215615; Q3TX27; Q8VCT3	ENSMUSG00000041926	mRNA processing		1	0	2.69535e+07	4.79573e+07	28555579	1.44608e+07	5.09354e+06	2.23419e+07	2.30949e+07	1.21918e+07	7.84312e+06	2.41105e+07	3.44901e+07	4.79573e+07	4.38507e+07	2.67579e+07	1.67097e+07	4.76119e+07	4.93135e+07	2.42023e+07	1.79974e+07	4.58838e+07	High	High	High
High	IsMasterProtein	P62983	Ubiquitin-40S ribosomal protein S27a OS=Mus musculus OX=10090 GN=Rps27a PE=1 SV=2	0.000	154.247	69	16	527	16	156	17.9	9.64	1018.54	16	protein metabolism;other metabolic processes	cytosol;translational apparatus;nucleus;other cell component	other molecular function	Pf00240, Pf01599	78294	Rps27a	mmu:78294; P02248; P02249; P02250; P49664; P62983; P62991; Q29120; Q62317; Q64223; Q8VCH1; Q91887; Q91888; Q9CXY4; Q9CZM0; Q9D1R5; Q9D2W3; Q9D8D9; Q9ET23; Q9ET24; Q9Z0H9	ENSMUSG00000020460	Cytoplasmic ribosomal proteins	Antigen processing: Ubiquitination & Proteasome degradation; APC/C:Cdc20 mediated degradation of Cyclin B; Autodegradation of Cdh1 by Cdh1:APC/C; APC/C:Cdc20 mediated degradation of Securin; APC/C:Cdh1 mediated degradation of Cdc20 and other APC/C:Cdh1 targeted proteins in late mitosis/early G1; Cdc20:Phospho-APC/C mediated degradation of Cyclin A; APC-Cdc20 mediated degradation of Nek2A; Separat…	137	0	6.12786e+08	8.44377e+08	6.80788e+08	3.90924e+08	2.40614e+08	4.65881e+08	5.06384e+08	3.42807e+08	2.80452e+08	4.2521e+08	7.84128e+08	8.44377e+08	1.04544e+09	7.23354e+08	7.89351e+08	9.92821e+08	1.08126e+09	6.80516e+08	6.43543e+08	8.09203e+08	High	High	High
High	IsMasterProtein	Q9WVA4	Transgelin-2 OS=Mus musculus OX=10090 GN=Tagln2 PE=1 SV=4	0.000	154.155	84	16	213	16	199	22.4	8.24	567.93	16	other biological processes			Pf00307, Pf00402	21346	Tagln2	mmu:21346; Q3TIB8; Q6A0C6; Q78ZX2; Q91VU2; Q9WVA4	ENSMUSG00000026547			0	0	7.32642e+07	9.36909e+07	7.29003e+07	4.46316e+07	2.61693e+07	4.8303e+07	4.64393e+07	4.61169e+07	6.83187e+07	6.05359e+07	9.37497e+07	9.36909e+07	1.11948e+08	8.25851e+07	8.58504e+07	1.02937e+08	9.91598e+07	9.15479e+07	1.56769e+08	1.15204e+08	High	High	High
High	IsMasterProtein	P47713	Cytosolic phospholipase A2 OS=Mus musculus OX=10090 GN=Pla2g4a PE=1 SV=1	0.000	153.902	52	28	186	28	748	85.2	5.43	336.50	28	other metabolic processes;transport;developmental processes;other biological processes	other membranes;cytosol;ER/Golgi;nucleus;other cell component	other molecular function	Pf00168, Pf01735	18783	Pla2g4a	mmu:18783; P47713	ENSMUSG00000056220	IL-5 signaling pathway; p38 Mapk signaling pathway; Prostaglandin synthesis and regulation; Eicosanoid lipid synthesis map; Eicosanoid metabolism via cyclooxygenases (COX); Omega-3 / omega-6 fatty acid synthesis	Arachidonic acid metabolism; COPI-independent Golgi-to-ER retrograde traffic; Acyl chain remodelling of PS; Platelet sensitization by LDL; Synthesis of PA; Acyl chain remodeling of CL; ADP signalling through P2Y purinoceptor 1; Acyl chain remodelling of PC; Acyl chain remodelling of PE; Acyl chain remodelling of PG; Hydrolysis of LPC; Acyl chain remodelling of PI; phospho-PLA2 pathway	19	0	2.52516e+07	4.67615e+07	2.79292e+07	1.60485e+07	7.23468e+06	2.09359e+07	2.1397e+07	1.12029e+07	1.01192e+07	2.69767e+07	3.23123e+07	4.67615e+07	4.28888e+07	2.96957e+07	2.37339e+07	4.46157e+07	4.56881e+07	2.22391e+07	2.32201e+07	5.13384e+07	High	High	High
High	IsMasterProtein	Q6KAU4	Multivesicular body subunit 12B OS=Mus musculus OX=10090 GN=Mvb12b PE=1 SV=2	0.000	153.872	62	16	145	16	317	35.4	7.93	366.83	16	transport;other biological processes	plasma membrane;other membranes;cytosol;nucleus;other cytoplasmic organelle;other cell component	other molecular function	Pf10240	72543	Mvb12b	A2ARF1; mmu:72543; Q6KAU4; Q6PB42	ENSMUSG00000038740		Endosomal Sorting Complex Required For Transport (ESCRT)	1	0	2.19417e+07	6.61065e+07	5.11486e+07	7.12091e+06	4.48435e+06	1.34761e+07	1.76504e+07	5.79777e+06	4.71071e+06	3.79601e+07	2.80769e+07	6.61065e+07	7.85453e+07	1.31763e+07	1.47112e+07	2.87183e+07	3.76881e+07	1.15093e+07	1.08095e+07	7.22405e+07	High	High	High
High	IsMasterProtein	P84078	ADP-ribosylation factor 1 OS=Mus musculus OX=10090 GN=Arf1 PE=1 SV=2	0.000	153.785	83	15	220	3	181	20.7	6.80	578.07	15	cell cycle OR cell proliferation;cell organization and biogenesis;transport;other biological processes	plasma membrane;other membranes;cytosol;cytoskeleton;ER/Golgi;other cytoplasmic organelle;other cell component	enzyme regulator activity;other molecular function	Pf00025	11840	Arf1	mmu:11840; P10947; P32889; P84078; Q3THZ2; Q3U849; Q3UDG1; Q3UF76	ENSMUSG00000048076	Novel Jun-Dmp1 pathway; Insulin signaling	Golgi Associated Vesicle Biogenesis; MHC class II antigen presentation; COPI-mediated anterograde transport; Lysosome Vesicle Biogenesis; COPI-dependent Golgi-to-ER retrograde traffic; Synthesis of PIPs at the Golgi membrane; Intra-Golgi traffic; Synthesis of PIPs at the plasma membrane	11	16	1.2615e+08	2.18776e+08	1.52256e+08	5.73511e+07	3.64598e+07	1.05278e+08	9.92036e+07	4.3902e+07	8.3096e+07	9.97197e+07	1.61424e+08	2.18776e+08	2.33808e+08	1.06121e+08	1.19609e+08	2.24354e+08	2.11825e+08	8.7151e+07	1.90678e+08	1.89773e+08	High	High	High
High	IsMasterProtein	Q9Z2K1	Keratin, type I cytoskeletal 16 OS=Mus musculus OX=10090 GN=Krt16 PE=1 SV=3	0.000	153.566	22	16	212	7	469	51.6	5.20	424.97	16	cell organization and biogenesis;stress response;developmental processes;other biological processes	cytoskeleton	cytoskeletal activity	Pf00038	16666	Krt16	mmu:16666; Q9Z2K1	ENSMUSG00000053797		Formation of the cornified envelope	2	0	1.6875e+06	9.65918e+06	1.96566e+06	3.25287e+06	2.37817e+07	855421	9.01011e+06	2.26164e+06	4.45516e+08	3.78648e+06	2.15935e+06	9.65918e+06	3.01852e+06	6.01902e+06	7.80178e+07	1.82295e+06	1.92389e+07	4.48964e+06	1.02231e+09	7.20591e+06	Peak Found	High	High
High	IsMasterProtein	O89053	Coronin-1A OS=Mus musculus OX=10090 GN=Coro1a PE=1 SV=5	0.000	153.135	57	22	186	21	461	51.0	6.48	516.70	22	cell adhesion;cell organization and biogenesis;stress response;transport;signal transduction;other biological processes	plasma membrane;other membranes;cytosol;cytoskeleton;other cytoplasmic organelle;other cell component	cytoskeletal activity;other molecular function	Pf00400, Pf08953, Pf08954, Pf16300	12721	Coro1a	mmu:12721; O89053; Q7TMU0; Q9R1Y8; Q9R288	ENSMUSG00000030707			0	1	8.77921e+07	1.25905e+08	7.69709e+07	6.12286e+07	1.54128e+07	6.92237e+07	5.68282e+07	3.90953e+07	3.47365e+07	6.63546e+07	1.1234e+08	1.25905e+08	1.18199e+08	1.13296e+08	5.05628e+07	1.4752e+08	1.21343e+08	7.7609e+07	7.97087e+07	1.26277e+08	High	High	High
High	IsMasterProtein	Q3TLH4	Protein PRRC2C OS=Mus musculus OX=10090 GN=Prrc2c PE=1 SV=3	0.000	152.866	14	36	111	36	2846	310.7	9.10	160.14	36	cell organization and biogenesis;developmental processes;other biological processes	cytosol;other cell component	other molecular function	Pf07001	226562	Prrc2c	E9QKG5; mmu:226562; Q05CS4; Q05DM5; Q3TKF3; Q3TLH4; Q3UXU5; Q4FZE4; Q66K03; Q6P3F4; Q80TK3; Q80YR0; Q8BMJ4; Q8C1K7; Q8CGH3	ENSMUSG00000040225			0	0	1.82506e+07	1.32823e+07	1.39362e+07	2.30846e+07	6.11484e+06	6.34405e+06	5.94913e+06	2.84573e+07	4.7501e+06	1.21027e+07	2.33537e+07	1.32823e+07	2.14009e+07	4.27151e+07	2.00602e+07	1.35196e+07	1.27029e+07	5.64913e+07	1.08999e+07	2.30323e+07	High	High	High
High	IsMasterProtein	O35643	AP-1 complex subunit beta-1 OS=Mus musculus OX=10090 GN=Ap1b1 PE=1 SV=2	0.000	152.433	44	33	175	16	943	103.9	5.17	354.76	33	cell organization and biogenesis;transport;developmental processes	other membranes;cytosol;ER/Golgi;other cell component	other molecular function	Pf01602, Pf02883, Pf09066	11764	Ap1b1	mmu:11764; O35643; Q3TXG4; Q922E2	ENSMUSG00000009090		MHC class II antigen presentation; Golgi Associated Vesicle Biogenesis; Lysosome Vesicle Biogenesis	3	0	8.44906e+06	1.19003e+07	8.50736e+06	2.3391e+06	2.02117e+06	5.09381e+06	3.73913e+06	1.46646e+06	8.99783e+06	7.29897e+06	1.08115e+07	1.19003e+07	1.30641e+07	4.32821e+06	6.6306e+06	1.08552e+07	7.984e+06	2.91111e+06	2.0647e+07	1.38904e+07	High	High	High
High	IsMasterProtein	O35639	Annexin A3 OS=Mus musculus OX=10090 GN=Anxa3 PE=1 SV=4	0.000	152.167	68	26	226	25	323	36.4	5.76	533.89	26	stress response;transport;developmental processes;other biological processes	plasma membrane;other membranes;other cell component	enzyme regulator activity;other molecular function	Pf00191	11745	Anxa3	mmu:11745; O35639; Q3UBI0	ENSMUSG00000029484	Prostaglandin synthesis and regulation		1	1	6.44874e+07	104015785	8.36147e+07	4.8434e+07	2.04469e+07	4.97915e+07	3.71163e+07	2.26164e+07	48375400	5.83455e+07	8.25189e+07	104015785	1.28401e+08	8.96208e+07	6.70775e+07	1.06109e+08	7.92528e+07	4.48965e+07	1.11005e+08	1.11035e+08	High	High	High
High	IsMasterProtein	Q8K2Q7	BRO1 domain-containing protein BROX OS=Mus musculus OX=10090 GN=Brox PE=1 SV=1	0.000	151.832	53	18	169	18	411	46.2	7.69	342.07	18		other membranes		Pf03097	71678	Brox	mmu:71678; Q8BWM8; Q8K2Q7; Q9DCT7	ENSMUSG00000046836			0	0	3.62919e+07	6.18868e+07	4.23941e+07	1.25183e+07	1.0308e+07	3.13378e+07	3.25033e+07	1.14195e+07	1.6299e+07	3.23964e+07	4.64396e+07	6.18868e+07	6.51015e+07	2.31635e+07	3.3816e+07	6.67828e+07	6.94029e+07	2.26692e+07	3.74007e+07	6.16524e+07	High	High	High
High	IsMasterProtein	Q8BFY9-2	Isoform 2 of Transportin-1 OS=Mus musculus OX=10090 GN=Tnpo1	0.000	151.085	39	26	183	19	890	101.2	4.96	412.08	26						Tnpo1	Q8BFY9-2				0	7	2.29873e+07	3.8629e+07	2.61024e+07	1.51697e+07	8.23393e+06	1.64648e+07	2.20186e+07	1.29793e+07	1.43109e+07	2.02374e+07	2.94148e+07	3.8629e+07	4.00836e+07	2.80696e+07	2.7012e+07	3.50875e+07	4.70154e+07	2.57656e+07	3.28388e+07	3.85131e+07	High	High	High
High	IsMasterProtein	Q8BTY2	Sodium bicarbonate cotransporter 3 OS=Mus musculus OX=10090 GN=Slc4a7 PE=1 SV=2	0.000	150.882	30	26	212	8	1034	116.4	6.24	446.07	26	transport;developmental processes;other biological processes	plasma membrane;other membranes;other cell component	transporter activity	Pf00955, Pf07565		Slc4a7	Q3U5H7; Q8BTY2			RHOH GTPase cycle; RHOF GTPase cycle; RHOQ GTPase cycle; RHOJ GTPase cycle; RHOD GTPase cycle; Bicarbonate transporters	6	18	2.65903e+07	5.16099e+07	3.12579e+07	1.37447e+07	1.08486e+07	2.23652e+07	2.08945e+07	1.33224e+07	1.09343e+07	2.66879e+07	3.40252e+07	5.16099e+07	4.80004e+07	2.54328e+07	3.55897e+07	4.76617e+07	4.46152e+07	2.64467e+07	2.50906e+07	5.07888e+07	High	High	High
High	IsMasterProtein	P70182	Phosphatidylinositol 4-phosphate 5-kinase type-1 alpha OS=Mus musculus OX=10090 GN=Pip5k1a PE=1 SV=2	0.000	150.499	41	22	152	20	546	60.4	8.59	266.01	22	cell adhesion;cell organization and biogenesis;other metabolic processes;other biological processes	plasma membrane;other membranes;cytosol;nucleus;other cell component	kinase activity;other molecular function	Pf01504	18720	Pip5k1a	F8WIX5; mmu:18720; P70182; Q3U917; Q8K0D3; Q99L80	ENSMUSG00000028126	Regulation of actin cytoskeleton	Synthesis of PIPs at the plasma membrane; PI5P, PP2A and IER3 Regulate PI3K/AKT Signaling	3	3	1.57296e+07	3.84937e+07	1.76154e+07	5.39156e+06	3.63372e+06	1.10811e+07	1.17992e+07	3.11361e+06	4.19502e+06	2.05433e+07	2.01278e+07	3.84937e+07	2.70507e+07	9.97638e+06	1.19207e+07	2.36144e+07	2.51944e+07	6.18092e+06	9.62617e+06	3.90952e+07	High	High	High
High	IsMasterProtein	P35700	Peroxiredoxin-1 OS=Mus musculus OX=10090 GN=Prdx1 PE=1 SV=1	0.000	150.317	76	20	307	18	199	22.2	8.12	718.52	20	cell cycle OR cell proliferation;other metabolic processes;stress response;other biological processes	cytosol;mitochondrion;nucleus;other cytoplasmic organelle;other cell component	other molecular function	Pf00578, Pf10417	18477	Prdx1	mmu:18477; P35700; Q3UBV4; Q9CWI2	ENSMUSG00000028691	Oxidative stress and redox pathway	Detoxification of Reactive Oxygen Species; TP53 Regulates Metabolic Genes	3	2	3.64135e+08	5.17115e+08	4.32187e+08	2.73311e+08	1.45815e+08	2.72107e+08	2.41985e+08	2.05939e+08	2.22488e+08	3.04167e+08	4.65952e+08	5.17115e+08	6.63679e+08	5.05728e+08	4.78358e+08	5.79877e+08	5.16701e+08	4.08815e+08	5.10537e+08	5.7885e+08	High	High	High
High	IsMasterProtein	Q8BX17	Gem-associated protein 5 OS=Mus musculus OX=10090 GN=Gemin5 PE=1 SV=2	0.000	150.159	30	35	157	35	1502	166.5	6.71	243.57	35	cell organization and biogenesis;protein metabolism;RNA metabolism OR transcription;other metabolic processes;other biological processes	cytosol;nucleus;other cell component	translation activity;nucleic acid binding activity	Pf00400, Pf12894	216766	Gemin5	mmu:216766; Q3UPH2; Q8BX17	ENSMUSG00000037275		snRNP Assembly	1	0	25304223	5.49792e+07	1.2627e+07	8.27345e+06	3.14419e+06	1.04905e+07	9.15629e+07	6.08476e+07	2.41694e+06	1.05449e+08	3.23796e+07	5.49792e+07	1.93903e+07	1.5309e+07	1.03148e+07	2.23558e+07	1.9551e+08	1.2079e+08	5.54607e+06	2.00676e+08	High	High	High
High	IsMasterProtein	P61226	Ras-related protein Rap-2b OS=Mus musculus OX=10090 GN=Rap2b PE=1 SV=1	0.000	149.621	77	14	166	8	183	20.5	4.81	526.42	14	cell adhesion;stress response;signal transduction;other biological processes	non-structural extracellular;plasma membrane;other membranes;cytosol;other cytoplasmic organelle;other cell component	other molecular function	Pf00071	74012	Rap2b	mmu:74012; P17964; P61226; Q96EG5; Q9CXG0	ENSMUSG00000036894		Neutrophil degranulation	1	0	4.35544e+07	7.28857e+07	5.18647e+07	2.1966e+07	1.93861e+07	3.65311e+07	3.07917e+07	1.59293e+07	2.06598e+07	3.51613e+07	5.57327e+07	7.28857e+07	7.96449e+07	4.06452e+07	6.35977e+07	7.785e+07	6.57481e+07	3.16217e+07	4.74074e+07	6.69143e+07	High	High	High
High	IsMasterProtein	Q9D7G0	Ribose-phosphate pyrophosphokinase 1 OS=Mus musculus OX=10090 GN=Prps1 PE=1 SV=4	0.000	149.504	58	17	164	8	318	34.8	6.98	428.06	17	other metabolic processes;developmental processes	other cell component	kinase activity;other molecular function	Pf13793, Pf14572	19139	Prps1	mmu:19139; Q76MX9; Q9D7G0	ENSMUSG00000031432	Purine metabolism; Nucleotide metabolism	5-Phosphoribose 1-diphosphate biosynthesis	3	11	37009001	6.38869e+07	4.27084e+07	2.0941e+07	1.59828e+07	3.50484e+07	3.72784e+07	1.1031e+07	1.61341e+07	3.74935e+07	4.73572e+07	6.38869e+07	6.55841e+07	3.87486e+07	5.24328e+07	7.46902e+07	7.9599e+07	2.1898e+07	3.70224e+07	7.13526e+07	High	High	High
High	IsMasterProtein	P24063	Integrin alpha-L OS=Mus musculus OX=10090 GN=Itgal PE=1 SV=2	0.000	149.302	33	29	179	29	1163	128.2	6.11	350.39	29	cell adhesion;cell cycle OR cell proliferation;transport;signal transduction;other biological processes	plasma membrane;other membranes;other cell component	other molecular function	Pf00092, Pf00357, Pf01839, Pf08441		Itgal	P24063	ENSMUSG00000030830		Neutrophil degranulation; Integrin cell surface interactions; Immunoregulatory interactions between a Lymphoid and a non-Lymphoid cell; Cell surface interactions at the vascular wall	4	0	2.76513e+07	43225365	2.82045e+07	1.67202e+07	6.50527e+06	1.03403e+07	9.91848e+06	1.76225e+07	1.23513e+07	2.03336e+07	3.5383e+07	43225365	4.33116e+07	3.09385e+07	2.1341e+07	2.20359e+07	2.11785e+07	3.49829e+07	2.83422e+07	3.86963e+07	High	High	High
High	IsMasterProtein	P62821	Ras-related protein Rab-1A OS=Mus musculus OX=10090 GN=Rab1A PE=1 SV=3	0.000	148.884	76	16	237	8	205	22.7	6.21	669.59	16	cell adhesion;cell-cell signaling;cell organization and biogenesis;other metabolic processes;stress response;transport;other biological processes	other membranes;cytosol;ER/Golgi;other cytoplasmic organelle;other cell component	other molecular function	Pf00071	19324	Rab1A	mmu:19324; P11476; P62821; Q3TX44; Q811M4; Q96N61; Q9Y3T2	ENSMUSG00000020149		COPII-mediated vesicle transport; RAB GEFs exchange GTP for GDP on RABs; COPI-dependent Golgi-to-ER retrograde traffic; COPI-mediated anterograde transport; RAB geranylgeranylation; Golgi Cisternae Pericentriolar Stack Reorganization	6	7	1.30764e+08	2.86947e+08	1.32999e+08	6.31057e+07	3.84056e+07	9.65266e+07	9.941e+07	4.66591e+07	9.6238e+07	1.6144e+08	1.67327e+08	2.86947e+08	2.04237e+08	1.16769e+08	1.25992e+08	2.05704e+08	2.12266e+08	9.26243e+07	2.20834e+08	3.0723e+08	High	High	High
High	IsMasterProtein	P70290	55 kDa erythrocyte membrane protein OS=Mus musculus OX=10090 GN=Mpp1 PE=1 SV=1	0.000	148.875	69	26	138	26	466	52.2	7.20	367.03	26	other biological processes	plasma membrane;other membranes;cytoskeleton;other cell component		Pf00018, Pf00595, Pf00625	17524	Mpp1	mmu:17524; P70290	ENSMUSG00000031402			0	0	3.26031e+07	6.83606e+07	3.24315e+07	1.60611e+07	9.47032e+06	2.17207e+07	1.91087e+07	1.2919e+07	1.6948e+07	2.95581e+07	4.17193e+07	6.83606e+07	4.98027e+07	2.97189e+07	3.10681e+07	4.62882e+07	4.0802e+07	2.56458e+07	3.88901e+07	5.62509e+07	High	High	High
High	IsMasterProtein	Q8K482	EMILIN-2 OS=Mus musculus OX=10090 GN=Emilin2 PE=1 SV=1	0.000	148.775	25	25	202	25	1074	117.2	5.62	426.37	25	cell adhesion	non-structural extracellular;other cell component		Pf00386, Pf07546	246707	Emilin2	mmu:246707; Q8K482	ENSMUSG00000024053		Molecules associated with elastic fibres	1	0	4.99965e+07	8.20318e+07	2.1421e+07	1.76303e+07	1.92617e+07	7.25081e+07	6.88647e+07	3.3614e+07	1.75935e+07	4.33878e+07	6.39762e+07	8.20318e+07	3.28946e+07	3.26227e+07	6.31894e+07	1.54519e+08	1.47044e+08	6.6728e+07	4.03712e+07	8.25698e+07	High	High	High
High	IsMasterProtein	Q9JIK5	Nucleolar RNA helicase 2 OS=Mus musculus OX=10090 GN=Ddx21 PE=1 SV=3	0.000	148.148	44	31	153	31	851	93.5	9.11	334.94	31	DNA metabolism;RNA metabolism OR transcription;other metabolic processes;stress response;other biological processes	cytosol;mitochondrion;nucleus;other cell component	nucleic acid binding activity;other molecular function	Pf00270, Pf00271, Pf08152	56200	Ddx21	mmu:56200; Q3TVJ3; Q9JIK5; Q9WV45	ENSMUSG00000020075	mRNA processing	Major pathway of rRNA processing in the nucleolus and cytosol; B-WICH complex positively regulates rRNA expression	3	0	2.31908e+07	3.42851e+07	1.62544e+07	1.69584e+07	7.9663e+06	1.01625e+07	1.09542e+07	1.83589e+07	1.06081e+07	2.11444e+07	2.96752e+07	3.42851e+07	2.49607e+07	3.13794e+07	2.6134e+07	2.1657e+07	2.33901e+07	3.64447e+07	2.43421e+07	4.02393e+07	High	High	High
High	IsMasterProtein	P62918	60S ribosomal protein L8 OS=Mus musculus OX=10090 GN=Rpl8 PE=1 SV=2	0.000	147.809	58	16	182	16	257	28.0	11.03	494.10	16	protein metabolism;other metabolic processes	cytosol;translational apparatus;other cell component	nucleic acid binding activity;other molecular function	Pf00181, Pf03947	26961	Rpl8	mmu:26961; P25120; P62918; Q3V288	ENSMUSG00000003970	Cytoplasmic ribosomal proteins; TNF-alpha NF-kB signaling pathway; mRNA processing	L13a-mediated translational silencing of Ceruloplasmin expression; SRP-dependent cotranslational protein targeting to membrane; Major pathway of rRNA processing in the nucleolus and cytosol; Formation of a pool of free 40S subunits; GTP hydrolysis and joining of the 60S ribosomal subunit; Nonsense Mediated Decay (NMD) independent of the Exon Junction Complex (EJC); Nonsense Mediated Decay (NMD) e…	10	0	2.56253e+08	3.43544e+08	1.695e+08	1.35134e+08	3.35729e+07	5.58623e+07	5.81398e+07	8.48029e+07	8.12112e+07	1.91872e+08	3.27904e+08	3.43544e+08	2.60288e+08	2.50048e+08	1.10138e+08	1.19046e+08	1.24143e+08	1.68345e+08	1.86353e+08	3.65144e+08	High	High	High
High	IsMasterProtein	O35685	Nuclear migration protein nudC OS=Mus musculus OX=10090 GN=Nudc PE=1 SV=1	0.000	147.785	62	26	224	26	332	38.3	5.26	410.39	26	cell cycle OR cell proliferation;cell organization and biogenesis;transport;other biological processes	cytosol;cytoskeleton;ER/Golgi;nucleus;other cell component	other molecular function	Pf04969, Pf14050, Pf16273	18221	Nudc	mmu:18221; O35685; Q3UJS7	ENSMUSG00000028851		Separation of Sister Chromatids; Amplification of signal from unattached kinetochores via a MAD2 inhibitory signal; Resolution of Sister Chromatid Cohesion; RHO GTPases Activate Formins; EML4 and NUDC in mitotic spindle formation; RND2 GTPase cycle	7	0	4.55267e+07	6.20839e+07	5.16574e+07	3.25344e+07	2.08261e+07	3.45112e+07	3.11086e+07	3.17089e+07	2.34404e+07	3.61422e+07	5.82565e+07	6.20839e+07	7.93266e+07	6.02007e+07	6.83217e+07	7.35454e+07	6.64248e+07	6.29461e+07	5.3788e+07	6.87809e+07	High	High	High
High	IsMasterProtein	Q11011	Puromycin-sensitive aminopeptidase OS=Mus musculus OX=10090 GN=Npepps PE=1 SV=2	0.000	147.710	40	29	173	29	920	103.3	5.90	374.61	29	protein metabolism;other metabolic processes;stress response	cytosol;nucleus;other cell component	other molecular function	Pf01433, Pf11838, Pf17900	19155	Npepps	mmu:19155; Q11011; Q3UZE0; Q5PR74; Q91VJ8	ENSMUSG00000001441		Antigen processing: Ubiquitination & Proteasome degradation	1	0	1.98073e+07	3.07572e+07	18714818	1.11334e+07	5.61368e+06	1.72134e+07	1.63902e+07	7.48803e+06	5.55697e+07	1.59757e+07	2.53457e+07	3.07572e+07	2.8739e+07	2.06008e+07	1.84161e+07	3.66829e+07	3.49973e+07	1.48647e+07	1.27514e+08	3.04029e+07	High	High	High
High	IsMasterProtein	P62242	40S ribosomal protein S8 OS=Mus musculus OX=10090 GN=Rps8 PE=1 SV=2	0.000	147.462	61	16	283	16	208	24.2	10.32	732.26	16	protein metabolism;RNA metabolism OR transcription;other metabolic processes	other membranes;cytosol;ER/Golgi;translational apparatus;other cell component	other molecular function	Pf01201	20116	Rps8	mmu:20116; P09058; P62242; Q8C2G6	ENSMUSG00000047675	Cytoplasmic ribosomal proteins	L13a-mediated translational silencing of Ceruloplasmin expression; SRP-dependent cotranslational protein targeting to membrane; Major pathway of rRNA processing in the nucleolus and cytosol; Formation of a pool of free 40S subunits; GTP hydrolysis and joining of the 60S ribosomal subunit; Nonsense Mediated Decay (NMD) independent of the Exon Junction Complex (EJC); Nonsense Mediated Decay (NMD) e…	11	0	8.08878e+08	1.22949e+09	4.99599e+08	4.5494e+08	2.06787e+08	2.24405e+08	2.34673e+08	2.70079e+08	3.16876e+08	5.84623e+08	1.03505e+09	1.22949e+09	7.67198e+08	8.41808e+08	6.78379e+08	4.7822e+08	5.01087e+08	5.36141e+08	7.27126e+08	1.11258e+09	High	High	High
High	IsMasterProtein	P21550	Beta-enolase OS=Mus musculus OX=10090 GN=Eno3 PE=1 SV=3	0.000	147.296	48	16	222	10	434	47.0	7.18	613.45	16	other metabolic processes;other biological processes	plasma membrane;other membranes;cytosol	other molecular function	Pf00113, Pf03952	13808	Eno3	mmu:13808; P21550	ENSMUSG00000060600	Glycolysis and gluconeogenesis	Glycolysis; Gluconeogenesis	3	0	6.80882e+06	1.07616e+07	7.96524e+06	3.83961e+06	2.62078e+06	8.61595e+06	7.45128e+06	4.0499e+06	3.84599e+06	6.07995e+06	8.71265e+06	1.07616e+07	1.22316e+07	7.1047e+06	8.59765e+06	1.83611e+07	1.59104e+07	8.03956e+06	8.82528e+06	1.15705e+07	High	High	High
High	IsMasterProtein	Q9CPY7	Cytosol aminopeptidase OS=Mus musculus OX=10090 GN=Lap3 PE=1 SV=3	0.000	147.112	56	23	162	23	519	56.1	7.72	396.89	23	protein metabolism	cytosol;ER/Golgi;nucleus;other cell component	other molecular function	Pf00883, Pf02789	66988	Lap3	mmu:66988; Q3TFS5; Q4FJV1; Q4FK15; Q99P44; Q9CPY7; Q9CWN8	ENSMUSG00000039682	Oxidative stress and redox pathway		1	0	3.04338e+07	3.86538e+07	2.41135e+07	1.25512e+07	6.53325e+06	2.07651e+07	1.6493e+07	8.42888e+06	2.31455e+07	1.90864e+07	3.89434e+07	3.86538e+07	3.70294e+07	2.32244e+07	2.14328e+07	4.42517e+07	3.52167e+07	1.67324e+07	5.31113e+07	3.63227e+07	High	High	High
High	IsMasterProtein	P01899	H-2 class I histocompatibility antigen, D-B alpha chain OS=Mus musculus OX=10090 GN=H2-D1 PE=1 SV=2	0.000	146.923	46	17	229	10	362	40.8	6.73	589.13	17	other biological processes	non-structural extracellular;plasma membrane;other membranes;ER/Golgi;other cell component	signal transduction activity or receptor binding;other molecular function	Pf00129, Pf06623, Pf07654	14964	H2-D1	mmu:14964; P01899	ENSMUSG00000073411			0	9	1.04018e+08	1.82618e+08	1.49653e+08	5.084e+07	3.28482e+07	6.70556e+07	7.18121e+07	7.32218e+07	6.02404e+07	1.06899e+08	1.33103e+08	1.82618e+08	2.29811e+08	9.4073e+07	1.07761e+08	1.429e+08	1.53337e+08	1.45355e+08	1.38232e+08	2.03436e+08	High	High	High
High	IsMasterProtein	Q8R016	Bleomycin hydrolase OS=Mus musculus OX=10090 GN=Blmh PE=1 SV=1	0.000	146.809	57	23	150	23	455	52.5	6.48	247.30	23	protein metabolism;other metabolic processes;other biological processes	other cell component	other molecular function	Pf03051	104184	Blmh	mmu:104184; Q3TJR8; Q8BLZ4; Q8BZH9; Q8C111; Q8CID9; Q8R016	ENSMUSG00000020840		Antigen processing: Ubiquitination & Proteasome degradation	1	0	2.21373e+07	4.20044e+07	2.56721e+07	5.18867e+06	7.64313e+06	2.64216e+07	2.66438e+07	5.51613e+06	1.76159e+07	2.33208e+07	2.83272e+07	4.20044e+07	3.94227e+07	9.60097e+06	2.50739e+07	5.63061e+07	5.68913e+07	1.09502e+07	4.04226e+07	4.4381e+07	High	High	High
High	IsMasterProtein	Q810B6	Rabankyrin-5 OS=Mus musculus OX=10090 GN=Ankfy1 PE=1 SV=2	0.000	146.759	32	24	147	24	1169	128.6	5.91	347.36	24	cell organization and biogenesis;transport;other biological processes	other membranes;cytosol;other cytoplasmic organelle;other cell component	other molecular function	Pf00023, Pf00651, Pf01363, Pf12796	11736	Ankfy1	B1ATS3; mmu:11736; O54807; Q80TG6; Q80UH8; Q810B6	ENSMUSG00000020790		RHOD GTPase cycle	1	0	1.42834e+07	2.71534e+07	1.22886e+07	7.59961e+06	2.9178e+06	9.79822e+06	8.61351e+06	3.81484e+06	5.32593e+06	1.38632e+07	1.82772e+07	2.71534e+07	1.88708e+07	1.40621e+07	9.57206e+06	2.08806e+07	1.83921e+07	7.57294e+06	1.22212e+07	2.63827e+07	High	High	High
High	IsMasterProtein	Q9CYG7	Mitochondrial import receptor subunit TOM34 OS=Mus musculus OX=10090 GN=Tomm34 PE=1 SV=1	0.000	146.318	69	21	188	21	309	34.3	9.14	487.70	21	cell organization and biogenesis;transport	other membranes;cytosol;mitochondrion;other cell component	other molecular function	Pf00515, Pf13181	67145	Tomm34	A2A5N5; A2A5N6; mmu:67145; Q3THD0; Q812F1; Q812F2; Q9CYG7; Q9D059	ENSMUSG00000018322			0	0	4.04084e+07	4.87348e+07	3.72337e+07	2.94835e+07	1.11981e+07	2.22575e+07	1.82053e+07	3.21471e+07	1.269e+07	3.33866e+07	5.1707e+07	4.87348e+07	5.71771e+07	5.45554e+07	3.67363e+07	4.7432e+07	3.8873e+07	6.38161e+07	2.91193e+07	6.35369e+07	High	High	High
High	IsMasterProtein	Q8CIN4	Serine/threonine-protein kinase PAK 2 OS=Mus musculus OX=10090 GN=Pak2 PE=1 SV=1	0.000	146.267	52	21	172	21	524	57.9	5.77	410.60	21	cell organization and biogenesis;protein metabolism;other metabolic processes;stress response;developmental processes;signal transduction;other biological processes	other membranes;cytosol;nucleus;other cell component	enzyme regulator activity;kinase activity;other molecular function	Pf00069, Pf00786	224105	Pak2	mmu:224105; Q8CIN4	ENSMUSG00000022781	Mapk signaling pathway; Regulation of actin cytoskeleton; FAS pathway and stress induction of HSP regulation; Integrin-mediated cell adhesion; Focal adhesion	RHOU GTPase cycle; RHOV GTPase cycle; Ephrin signaling; RAC1 GTPase cycle; RAC2 GTPase cycle; RAC3 GTPase cycle; CDC42 GTPase cycle; MAPK6/MAPK4 signaling; VEGFR2 mediated vascular permeability; CD209 (DC-SIGN) signaling; RHOH GTPase cycle; Sema3A PAK dependent Axon repulsion; FCERI mediated MAPK activation; Smooth Muscle Contraction; RHO GTPases activate PAKs; RHOQ GTPase cycle; RHOJ GTPase cycl…	26	0	2.9848e+07	5.14962e+07	4.01876e+07	2.30067e+07	1.06314e+07	2.09939e+07	2.08861e+07	2.00206e+07	1.67153e+07	3.22526e+07	3.81939e+07	5.14962e+07	6.17133e+07	4.2571e+07	3.4877e+07	4.47392e+07	4.45971e+07	3.97434e+07	3.83561e+07	6.13788e+07	High	High	High
High	IsMasterProtein	P97311	DNA replication licensing factor MCM6 OS=Mus musculus OX=10090 GN=Mcm6 PE=1 SV=1	0.000	145.783	45	32	169	32	821	92.8	5.45	295.71	32	cell cycle OR cell proliferation;cell organization and biogenesis;DNA metabolism;other metabolic processes;stress response	nucleus;other cell component	nucleic acid binding activity;other molecular function	Pf00493, Pf14551, Pf17207, Pf17855, Pf18263	17219	Mcm6	mmu:17219; P97311; Q80YQ7	ENSMUSG00000026355	DNA replication; G1 to S cell cycle control	Orc1 removal from chromatin; Activation of ATR in response to replication stress; Activation of the pre-replicative complex; Assembly of the pre-replicative complex	7	0	2.42174e+07	2.73851e+07	9.32033e+06	1.63694e+07	3.00341e+06	8.97532e+06	3.38396e+06	1.88359e+07	5.16859e+06	1.17627e+07	3.09888e+07	2.73851e+07	1.43126e+07	3.02895e+07	9.8529e+06	1.91269e+07	7.22563e+06	3.73917e+07	1.18602e+07	2.23851e+07	High	High	High
High	IsMasterProtein	P54822	Adenylosuccinate lyase OS=Mus musculus OX=10090 GN=Adsl PE=1 SV=2	0.000	145.688	55	20	139	20	484	54.8	7.27	366.09	20	other metabolic processes;stress response;other biological processes	cytosol;other cell component	other molecular function	Pf00206, Pf10397	11564	Adsl	mmu:11564; P54822; Q8VCD4	ENSMUSG00000022407	Purine metabolism; Nucleotide metabolism	Purine ribonucleoside monophosphate biosynthesis	3	0	4.00565e+07	5.70695e+07	3.82098e+07	2.40134e+07	8.86853e+06	3.35513e+07	2.13611e+07	1.21273e+07	1.38355e+07	2.50969e+07	5.12567e+07	5.70695e+07	5.86761e+07	4.44337e+07	2.90939e+07	7.14999e+07	4.56115e+07	2.40741e+07	3.1748e+07	4.77611e+07	High	High	High
High	IsMasterProtein	Q9JHU9	Inositol-3-phosphate synthase 1 OS=Mus musculus OX=10090 GN=Isyna1 PE=1 SV=1	0.000	144.615	39	17	169	17	557	60.9	6.42	431.32	17	other metabolic processes	other cell component	other molecular function	Pf01658, Pf07994	71780	Isyna1	mmu:71780; Q9JHU9	ENSMUSG00000019139		Synthesis of IP2, IP, and Ins in the cytosol	1	0	5.14182e+07	1.11779e+08	7.25123e+07	2.59575e+07	2.41783e+07	6.78868e+07	5.35771e+07	1.27408e+07	1.68364e+07	5.85445e+07	6.57954e+07	1.11779e+08	1.11352e+08	4.8031e+07	7.93188e+07	1.44671e+08	1.14401e+08	2.52921e+07	3.86338e+07	1.11414e+08	High	High	High
High	IsMasterProtein	Q9WV27	Sodium/potassium-transporting ATPase subunit alpha-4 OS=Mus musculus OX=10090 GN=Atp1a4 PE=1 SV=3	0.000	144.265	11	12	306	1	1032	114.8	5.71	709.25	12	transport;other biological processes	plasma membrane;other membranes;cytoskeleton;other cell component	transporter activity;other molecular function	Pf00122, Pf00689, Pf00690, Pf13246	27222	Atp1a4	E9QKL5; mmu:27222; Q9R173; Q9WV27; Q9WV28	ENSMUSG00000007107	Calcium regulation in cardiac cells	Ion homeostasis; Ion transport by P-type ATPases	3	0	768967	1.25651e+06	1.00205e+06	769502	231910	775163	155835	544842	355058	521525	983979	1.25651e+06	1.53877e+06	1.42386e+06	760797	1.65192e+06	332747	1.08158e+06	814741	992497	High	Peak Found	High
High	IsMasterProtein	Q99104	Unconventional myosin-Va OS=Mus musculus OX=10090 GN=Myo5a PE=1 SV=2	0.000	144.124	21	35	131	35	1853	215.4	8.63	200.42	35	cell-cell signaling;cell organization and biogenesis;other metabolic processes;transport;developmental processes;other biological processes	other membranes;cytosol;cytoskeleton;ER/Golgi;other cytoplasmic organelle;other cell component	cytoskeletal activity;other molecular function	Pf00063, Pf00612, Pf01843	17918	Myo5a	E9PUE5; mmu:17918; Q99104	ENSMUSG00000034593		Regulation of actin dynamics for phagocytic cup formation	1	0	1.02573e+07	2.2623e+07	1.30373e+07	7.23409e+06	2.15833e+06	7.85845e+06	7.38942e+06	5.10393e+06	3.26704e+06	1.34107e+07	1.31254e+07	2.2623e+07	2.00204e+07	1.33858e+07	7.08056e+06	1.67468e+07	1.57783e+07	1.01319e+07	7.49677e+06	2.55215e+07	High	High	High
High	IsMasterProtein	P08775	DNA-directed RNA polymerase II subunit RPB1 OS=Mus musculus OX=10090 GN=Polr2a PE=1 SV=3	0.000	143.955	23	28	108	28	1970	217.0	7.37	184.19	28	RNA metabolism OR transcription;other metabolic processes;other biological processes	nucleus;other cell component	nucleic acid binding activity;other molecular function	Pf00623, Pf04983, Pf04990, Pf04992, Pf04997, Pf04998, Pf05000, Pf05001	20020	Polr2a	mmu:20020; P08775; Q5F298	ENSMUSG00000005198	Estrogen signaling; Purine metabolism; mRNA processing; Eukaryotic transcription initiation	mRNA Splicing - Major Pathway; mRNA Splicing - Minor Pathway; Estrogen-dependent gene expression; Formation of TC-NER Pre-Incision Complex; Transcriptional regulation by small RNAs; Dual incision in TC-NER; Gap-filling DNA repair synthesis and ligation in TC-NER; Formation of RNA Pol II elongation complex ; RNA Polymerase II Pre-transcription Events; RNA polymerase II transcribes snRNA genes; RNA…	25	0	2.48159e+07	2.81396e+07	1.29563e+07	2.15386e+07	5.41339e+06	1.52692e+07	9.28816e+06	1.38915e+07	8.7299e+06	1.01341e+07	3.17548e+07	2.81396e+07	1.98961e+07	3.98545e+07	1.7759e+07	3.25396e+07	1.98326e+07	2.75765e+07	2.00322e+07	1.92859e+07	High	High	High
High	IsMasterProtein	Q61655	ATP-dependent RNA helicase DDX19A OS=Mus musculus OX=10090 GN=Ddx19a PE=1 SV=2	0.000	143.719	57	23	131	23	478	53.9	6.67	252.94	23	other metabolic processes;transport;other biological processes	nucleus;other cell component	nucleic acid binding activity;other molecular function	Pf00270, Pf00271	13680	Ddx19a	mmu:13680; Q543M2; Q61655; Q921R0	ENSMUSG00000015023	mRNA processing		1	0	1.95244e+07	3.92398e+07	1.70881e+07	1.19847e+07	6.31539e+06	1.47785e+07	2.00265e+07	1.07216e+07	1.36232e+07	2.36267e+07	2.49837e+07	3.92398e+07	2.6241e+07	2.21761e+07	2.07181e+07	3.14939e+07	4.27617e+07	2.12836e+07	3.12606e+07	4.49631e+07	High	High	High
High	IsMasterProtein	Q9R1P4	Proteasome subunit alpha type-1 OS=Mus musculus OX=10090 GN=Psma1 PE=1 SV=1	0.000	143.693	68	20	160	20	263	29.5	6.46	373.90	20	protein metabolism;other metabolic processes;other biological processes	cytosol;cytoskeleton;nucleus;other cell component	other molecular function	Pf00227, Pf10584	26440	Psma1	mmu:26440; Q9R1P4	ENSMUSG00000030751		Antigen processing: Ubiquitination & Proteasome degradation; Ub-specific processing proteases; Downstream TCR signaling; FCERI mediated NF-kB activation; Neddylation; Asymmetric localization of PCP proteins; Degradation of AXIN; Hedgehog 'on' state; Regulation of RUNX3 expression and activity; Autodegradation of Cdh1 by Cdh1:APC/C; APC/C:Cdc20 mediated degradation of Securin; APC/C:Cdh1 mediated …	47	0	4.02276e+07	6.04956e+07	3.93053e+07	2.8154e+07	2.77409e+07	2.95887e+07	2.32449e+07	1.33045e+07	2.25751e+07	2.88924e+07	5.14757e+07	6.04956e+07	6.03583e+07	5.20954e+07	9.10059e+07	6.30553e+07	4.96337e+07	2.64111e+07	5.18024e+07	5.49841e+07	High	High	High
High	IsMasterProtein	P10404	MLV-related proviral Env polyprotein OS=Mus musculus OX=10090 PE=1 SV=3	0.000	143.190	27	17	207	9	641	69.6	7.96	573.47	17		plasma membrane;other membranes	other molecular function	Pf00429							0	8	1.99894e+08	1.51504e+08	3.58318e+08	1.76265e+08	1.93915e+08	2.09153e+08	3.51666e+08	1.51458e+08	5.81992e+07	1.279e+08	2.55787e+08	1.51504e+08	5.50243e+08	3.26155e+08	6.36152e+08	4.45719e+08	7.50898e+08	3.00664e+08	1.33548e+08	2.43402e+08	High	High	High
High	IsMasterProtein	Q08288	Cell growth-regulating nucleolar protein OS=Mus musculus OX=10090 GN=Lyar PE=1 SV=2	0.000	143.105	38	19	90	19	388	43.7	9.50	229.45	19	RNA metabolism OR transcription;other metabolic processes;stress response;developmental processes;other biological processes	nucleus;other cell component	nucleic acid binding activity;other molecular function	Pf08790	17089	Lyar	mmu:17089; Q08288; Q9D9X2	ENSMUSG00000067367	PluriNetWork: mechanisms associated with pluripotency		1	0	1.54338e+07	9.0973e+06	8.02043e+06	2.76001e+07	93698.4	535993	35952.7	3.26133e+07	2.81904e+06	7.05219e+06	1.97493e+07	9.0973e+06	1.23164e+07	5.10704e+07	307384	1.14223e+06	76768.3	6.47415e+07	6.46877e+06	1.34208e+07	High	High	High
High	IsMasterProtein	P01901	H-2 class I histocompatibility antigen, K-B alpha chain OS=Mus musculus OX=10090 GN=H2-K1 PE=1 SV=1	0.000	143.026	51	15	193	5	369	41.3	6.39	519.43	15	stress response;developmental processes;other biological processes	non-structural extracellular;plasma membrane;other membranes;ER/Golgi;other cell component	signal transduction activity or receptor binding;other molecular function	Pf00129, Pf06623, Pf07654	14972	H2-K1	mmu:14972; P01901	ENSMUSG00000061232		Neutrophil degranulation; Immunoregulatory interactions between a Lymphoid and a non-Lymphoid cell; ER-Phagosome pathway; Endosomal/Vacuolar pathway; DAP12 signaling; Antigen Presentation: Folding, assembly and peptide loading of class I MHC	7	10	4.00105e+07	7.50757e+07	5.47669e+07	2.21631e+07	1.1859e+07	2.23438e+07	2.2405e+07	2.61388e+07	23029774	3.66196e+07	5.1198e+07	7.50757e+07	8.41016e+07	4.101e+07	3.89045e+07	4.7616e+07	4.78405e+07	5.18889e+07	5.28457e+07	6.96895e+07	High	High	High
High	IsMasterProtein	A2APV2	Formin-like protein 2 OS=Mus musculus OX=10090 GN=Fmnl2 PE=1 SV=2	0.000	142.747	28	32	193	20	1086	123.0	7.53	371.37	32	cell organization and biogenesis;other biological processes	cytosol	cytoskeletal activity;other molecular function	Pf02181, Pf06367, Pf06371	71409	Fmnl2	A2APV2; A2AQW1; mmu:71409; Q69Z73; Q7TPA8; Q80VH6	ENSMUSG00000036053		CDC42 GTPase cycle; RHO GTPases Activate Formins; RHOC GTPase cycle	3	7	3.44388e+07	5.25311e+07	3.15032e+07	2.08572e+07	1.14997e+07	2.06477e+07	2.84602e+07	1.85345e+07	1.66378e+07	2.59026e+07	4.40682e+07	5.25311e+07	4.83771e+07	3.85936e+07	3.77255e+07	4.40015e+07	6.07698e+07	3.67933e+07	3.81782e+07	4.92944e+07	High	High	High
[truncated: 3,422 more rows]
[truncated: 9 more columns]
